# Supplementary material for: 4-[(1-Adamant­yl)carbamo­yl]pyridinium chloride
Source: Acta Crystallogr Sect E Struct Rep Online. 2010 Dec 24;67(Pt 1):o210. doi: 10.1107/S1600536810052499 (PMC3050416; doi:10.1107/S1600536810052499)
Supplement: Supplementary file 1 [file e-67-0o210-sup1.cif]

##############################################################################
###                                                                        ###
###        Electronic paper (Acta Crystallographica Section E)             ###
###                                                                        ###
##############################################################################
#                                                                            #
# This CIF contains the data in a paper accepted for publication in Acta     #
# Crystallographica Section E. It conforms to the requirements of Notes      #
# for Authors for Section E, and has been peer reviewed under the auspices   #
# of the IUCr Commission on Journals.                                        #
#                                                                            #
# Full details of the Crystallographic Information File format               #
# are given in the paper "The Crystallographic Information File (CIF):       #
# a New Standard Archive File for Crystallography" by S. R. Hall, F. H.      #
# Allen and I. D. Brown [Acta Cryst. (1991), A47, 655-685].                  #
#                                                                            #
# The current version of the core CIF dictionary is obtainable from          #
# ftp://ftp.iucr.org/pub/cif_core.dic. The current version number is 2.4.    #
#                                                                            #
# Software is freely available for graphical display of the structure(s) in  #
# this CIF.  For information consult the CIF home page http://www.iucr.org/  #
# cif/home.html                                                              #
#                                                                            #
# This file may be used for bona fide research purposes within the           #
# scientific community so long as proper attribution is given to the journal # 
# article from which it was obtained.                                        #
#                                                                            #
##############################################################################
                                             
data_I
_audit_creation_method     SHELXL-97
_chemical_name_systematic
;
4-[(1-Adamantyl)carbamoyl]pyridinium chloride
;
_chemical_name_common     ?
_chemical_formula_moiety     'C16 H21 N2 O +, Cl -'
_chemical_formula_sum     'C16 H21 Cl N2 O'
_chemical_formula_iupac     'C16 H21 N2 O +, Cl -'
_chemical_formula_weight     292.80
_chemical_melting_point     ?
_symmetry_cell_setting     monoclinic
_symmetry_space_group_name_H-M     'P 21/c'
_symmetry_space_group_name_Hall     '-P 2ybc'
loop_
    _symmetry_equiv_pos_as_xyz
    'x, y, z'
    '-x, y+1/2, -z+1/2'
    '-x, -y, -z'
    'x, -y-1/2, z-1/2'
_cell_length_a     7.117(4)
_cell_length_b     23.093(13)
_cell_length_c     11.241(5)
_cell_angle_alpha     90.00
_cell_angle_beta     127.56(2)
_cell_angle_gamma     90.00
_cell_volume     1464.5(13)
_cell_formula_units_Z     4
_cell_measurement_reflns_used     3642
_cell_measurement_theta_min     2.8879
_cell_measurement_theta_max     27.6256
_cell_measurement_temperature     293(2)
_exptl_crystal_description     'Prism'
_exptl_crystal_colour     'Colourless'
_exptl_crystal_size_max     0.2000
_exptl_crystal_size_mid     0.2000
_exptl_crystal_size_min     0.2000
_exptl_crystal_density_diffrn     1.328
_exptl_crystal_density_meas     ?
_exptl_crystal_density_method     'not measured'
_exptl_crystal_F_000     624
_exptl_absorpt_coefficient_mu     0.259
_exptl_absorpt_correction_type     multi-scan
_exptl_absorpt_process_details     '(CrystalClear; Rigaku, 2005)'
_exptl_absorpt_correction_T_min     0.950
_exptl_absorpt_correction_T_max     0.950
_exptl_special_details
;
;
_diffrn_ambient_temperature     293(2)
_diffrn_radiation_type     MoK\a
_diffrn_radiation_wavelength     0.71073
_diffrn_radiation_source     'fine-focus sealed tube'
_diffrn_radiation_monochromator     graphite
_diffrn_measurement_device_type     'Rigaku SCXmini'
_diffrn_measurement_method     \w
_diffrn_detector_area_resol_mean     13.6612
_diffrn_reflns_number     14193
_diffrn_reflns_av_R_equivalents     0.0422
_diffrn_reflns_av_sigmaI/netI     0.0409
_diffrn_reflns_theta_min     2.89
_diffrn_reflns_theta_max     27.58
_diffrn_reflns_theta_full     27.58
_diffrn_measured_fraction_theta_max     0.995
_diffrn_measured_fraction_theta_full     0.995
_diffrn_reflns_limit_h_min     -9
_diffrn_reflns_limit_h_max     9
_diffrn_reflns_limit_k_min     -30
_diffrn_reflns_limit_k_max     30
_diffrn_reflns_limit_l_min     -14
_diffrn_reflns_limit_l_max     14
_diffrn_standards_number     0
_diffrn_standards_interval_count     .
_diffrn_standards_interval_time     .
_diffrn_standards_decay_%     ?
_refine_special_details
;
Refinement of <i>F</i>^2^ against ALL reflections. The weighted <i>R</i>-factor
<i>wR</i> and goodness of fit <i>S</i> are based on <i>F</i>^2^, conventional
<i>R</i>-factors <i>R</i> are based on <i>F</i>, with <i>F</i> set to zero for
negative <i>F</i>^2^. The threshold expression of <i>F</i>^2^ >
\s(<i>F</i>^2^) is used only for calculating <i>R</i>-factors(gt) <i>etc</i>.
and is not relevant to the choice of reflections for refinement.
<i>R</i>-factors based on <i>F</i>^2^ are statistically about twice as large
as those based on <i>F</i>, and <i>R</i>- factors based on ALL data will be
even larger.
;
_reflns_number_total     3377
_reflns_number_gt     2910
_reflns_threshold_expression     I>2sigma(I)
_refine_ls_structure_factor_coef     Fsqd
_refine_ls_matrix_type     full
_refine_ls_R_factor_all     0.0675
_refine_ls_R_factor_gt     0.0556
_refine_ls_wR_factor_gt     0.1314
_refine_ls_wR_factor_ref     0.1386
_refine_ls_goodness_of_fit_ref     1.105
_refine_ls_restrained_S_all     1.105
_refine_ls_number_reflns     3377
_refine_ls_number_parameters     202
_refine_ls_number_restraints     0
_refine_ls_hydrogen_treatment     constr
_refine_ls_weighting_scheme     calc
_refine_ls_weighting_details
              'w=1/[\s^2^(Fo^2^)+(0.0598P)^2^+0.5955P] where P=(Fo^2^+2Fc^2^)/3'
_atom_sites_solution_hydrogens     geom
_atom_sites_solution_primary     direct
_atom_sites_solution_secondary     difmap
_refine_ls_shift/su_max     0.041
_refine_ls_shift/su_mean     0.010
_refine_diff_density_max     0.228
_refine_diff_density_min     -0.220
_refine_ls_extinction_method     none
_refine_ls_extinction_coef     ?
loop_
    _atom_type_symbol
    _atom_type_description
    _atom_type_scat_dispersion_real
    _atom_type_scat_dispersion_imag
    _atom_type_scat_source
    'C' 'C' 0.0033 0.0016
                         'International Tables Vol C Tables 4.2.6.8 and 6.1.1.4'
    'H' 'H' 0.0000 0.0000
                         'International Tables Vol C Tables 4.2.6.8 and 6.1.1.4'
    'Cl' 'Cl' 0.1484 0.1585
                         'International Tables Vol C Tables 4.2.6.8 and 6.1.1.4'
    'N' 'N' 0.0061 0.0033
                         'International Tables Vol C Tables 4.2.6.8 and 6.1.1.4'
    'O' 'O' 0.0106 0.0060
                         'International Tables Vol C Tables 4.2.6.8 and 6.1.1.4'
_computing_data_collection     'CrystalClear (Rigaku, 2005)'
_computing_cell_refinement     'CrystalClear (Rigaku, 2005)'
_computing_data_reduction     'CrystalClear (Rigaku, 2005)'
_computing_structure_solution     'SHELXS97 (Sheldrick, 2008)'
_computing_structure_refinement     'SHELXL97 (Sheldrick, 2008)'
_computing_molecular_graphics     'SHELXTL/PC (Sheldrick, 2008)'
_computing_publication_material     'SHELXTL/PC (Sheldrick, 2008)'
loop_
    _atom_site_type_symbol
    _atom_site_label
    _atom_site_fract_x
    _atom_site_fract_y
    _atom_site_fract_z
    _atom_site_U_iso_or_equiv
    _atom_site_adp_type
    _atom_site_calc_flag
    _atom_site_refinement_flags
    _atom_site_occupancy
    _atom_site_disorder_assembly
    _atom_site_disorder_group
    Cl Cl1 0.13642(10) -0.01867(2) 0.85883(6) 0.03808(17) Uani d . 1 . .
    O O1 0.3301(3) -0.12489(9) 0.51605(18) 0.0531(5) Uani d . 1 . .
    N N1 0.6627(4) -0.03832(8) 0.2831(2) 0.0406(5) Uani d . 1 . .
    H H1A 0.6865 -0.0228 0.2198 0.070(9) Uiso d R 1 . .
    N N2 0.7203(3) -0.11813(8) 0.71977(19) 0.0345(4) Uani d . 1 . .
    H H2A 0.8612 -0.1036 0.7512 0.059(8) Uiso d R 1 . .
    C C1 0.5926(4) -0.08374(9) 0.4772(2) 0.0307(4) Uani d . 1 . .
    C C2 0.4096(4) -0.05633(10) 0.3459(2) 0.0375(5) Uani d . 1 . .
    H H2B 0.2555 -0.0532 0.3221 0.050(7) Uiso d R 1 . .
    C C3 0.4491(4) -0.03368(10) 0.2503(3) 0.0412(5) Uani d . 1 . .
    H H3A 0.3237 -0.0144 0.1599 0.053(8) Uiso d R 1 . .
    C C4 0.8423(4) -0.06503(10) 0.4063(3) 0.0426(5) Uani d . 1 . .
    H H4A 0.9931 -0.0680 0.4254 0.053(8) Uiso d R 1 . .
    C C5 0.8118(4) -0.08820(10) 0.5065(3) 0.0384(5) Uani d . 1 . .
    H H5A 0.9410 -0.1072 0.5959 0.050(7) Uiso d R 1 . .
    C C6 0.5359(4) -0.11061(10) 0.5753(2) 0.0349(5) Uani d . 1 . .
    C C7 0.7100(3) -0.14894(8) 0.8312(2) 0.0286(4) Uani d . 1 . .
    C C8 0.6137(4) -0.21041(9) 0.7764(2) 0.0381(5) Uani d . 1 . .
    H H8A 0.4549 -0.2086 0.6847 0.043(7) Uiso d R 1 . .
    H H8B 0.7099 -0.2307 0.7568 0.059(8) Uiso d R 1 . .
    C C9 0.9648(4) -0.15297(10) 0.9762(2) 0.0404(5) Uani d . 1 . .
    H H9A 1.0617 -0.1731 0.9569 0.057(8) Uiso d R 1 . .
    H H9B 1.0284 -0.1147 1.0111 0.044(7) Uiso d R 1 . .
    C C10 0.5588(4) -0.11689(9) 0.8641(3) 0.0376(5) Uani d . 1 . .
    H H10A 0.6192 -0.0784 0.8989 0.050(7) Uiso d R 1 . .
    H H10B 0.3989 -0.1139 0.7738 0.046(7) Uiso d R 1 . .
    C C11 0.6166(4) -0.24278(9) 0.8968(3) 0.0415(5) Uani d . 1 . .
    H H11A 0.5551 -0.2811 0.8615 0.057(8) Uiso d R 1 . .
    C C12 0.4621(4) -0.21057(10) 0.9256(3) 0.0427(5) Uani d . 1 . .
    H H12A 0.3033 -0.2080 0.8341 0.060(8) Uiso d R 1 . .
    H H12B 0.4575 -0.2313 0.9978 0.060(8) Uiso d R 1 . .
    C C13 0.5605(4) -0.15005(10) 0.9832(3) 0.0403(5) Uani d . 1 . .
    H H13A 0.4650 -0.1300 1.0037 0.064(8) Uiso d R 1 . .
    C C14 0.8703(5) -0.24643(10) 1.0405(3) 0.0463(6) Uani d . 1 . .
    H H14A 0.8734 -0.2675 1.1153 0.056(8) Uiso d R 1 . .
    H H14B 0.9668 -0.2668 1.0211 0.067(9) Uiso d R 1 . .
    C C15 0.9674(4) -0.18568(11) 1.0960(2) 0.0419(5) Uani d . 1 . .
    H H15A 1.1271 -0.1879 1.1867 0.053(7) Uiso d R 1 . .
    C C16 0.8150(5) -0.15348(11) 1.1268(3) 0.0450(6) Uani d . 1 . .
    H H16A 0.8771 -0.1152 1.1629 0.050(7) Uiso d R 1 . .
    H H16B 0.8180 -0.1735 1.2028 0.059(8) Uiso d R 1 . .
loop_
    _atom_site_aniso_label
    _atom_site_aniso_U_11
    _atom_site_aniso_U_22
    _atom_site_aniso_U_33
    _atom_site_aniso_U_12
    _atom_site_aniso_U_13
    _atom_site_aniso_U_23
    Cl1 0.0399(3) 0.0436(3) 0.0357(3) -0.0034(2) 0.0256(3) 0.0040(2)
    O1 0.0297(9) 0.0891(13) 0.0340(9) -0.0059(8) 0.0160(7) 0.0178(8)
    N1 0.0554(12) 0.0444(10) 0.0346(10) -0.0066(9) 0.0340(10) 0.0014(8)
    N2 0.0293(9) 0.0497(10) 0.0246(8) -0.0055(7) 0.0166(8) 0.0054(7)
    C1 0.0320(10) 0.0365(10) 0.0262(10) -0.0031(8) 0.0189(9) 0.0004(8)
    C2 0.0336(11) 0.0460(12) 0.0328(11) 0.0025(9) 0.0203(10) 0.0092(9)
    C3 0.0462(13) 0.0443(12) 0.0306(11) -0.0007(10) 0.0220(11) 0.0076(9)
    C4 0.0419(13) 0.0553(14) 0.0440(13) -0.0019(10) 0.0331(12) -0.0004(10)
    C5 0.0339(11) 0.0497(13) 0.0333(11) 0.0041(9) 0.0213(10) 0.0064(9)
    C6 0.0307(11) 0.0459(12) 0.0296(11) -0.0006(8) 0.0191(9) 0.0068(8)
    C7 0.0291(10) 0.0354(10) 0.0229(9) -0.0015(8) 0.0166(8) 0.0036(7)
    C8 0.0458(13) 0.0383(12) 0.0332(11) -0.0039(9) 0.0257(11) -0.0036(9)
    C9 0.0295(11) 0.0546(14) 0.0319(11) -0.0049(9) 0.0160(10) 0.0079(10)
    C10 0.0453(13) 0.0372(11) 0.0369(12) 0.0088(9) 0.0286(11) 0.0078(9)
    C11 0.0527(14) 0.0303(11) 0.0400(12) -0.0070(9) 0.0274(11) 0.0006(9)
    C12 0.0372(12) 0.0569(14) 0.0361(12) -0.0047(10) 0.0233(11) 0.0091(10)
    C13 0.0492(14) 0.0478(13) 0.0382(12) 0.0093(10) 0.0340(12) 0.0066(9)
    C14 0.0523(15) 0.0427(13) 0.0482(14) 0.0117(10) 0.0328(13) 0.0168(10)
    C15 0.0294(11) 0.0583(14) 0.0267(11) -0.0015(9) 0.0112(9) 0.0122(9)
    C16 0.0571(15) 0.0491(14) 0.0297(12) -0.0087(11) 0.0270(12) -0.0011(9)
_geom_special_details
;
All e.s.d.'s (except the e.s.d. in the dihedral angle between two l.s. planes)
are estimated using the full covariance matrix. The cell e.s.d.'s are taken
into account individually in the estimation of e.s.d.'s in distances, angles
and torsion angles; correlations between e.s.d.'s in cell parameters are only
used when they are defined by crystal symmetry. An approximate (isotropic)
treatment of cell e.s.d.'s is used for estimating e.s.d.'s involving l.s.
planes.
;
loop_
    _geom_bond_atom_site_label_1
    _geom_bond_atom_site_label_2
    _geom_bond_site_symmetry_2
    _geom_bond_distance
    _geom_bond_publ_flag
    O1 C6 . 1.228(3) ?
    N1 C3 . 1.332(3) ?
    N1 C4 . 1.332(3) ?
    N1 H1A . 0.9000 ?
    N2 C6 . 1.339(3) ?
    N2 C7 . 1.480(2) ?
    N2 H2A . 0.9000 ?
    C1 C5 . 1.388(3) ?
    C1 C2 . 1.390(3) ?
    C1 C6 . 1.519(3) ?
    C2 C3 . 1.369(3) ?
    C2 H2B . 0.9601 ?
    C3 H3A . 0.9599 ?
    C4 C5 . 1.379(3) ?
    C4 H4A . 0.9601 ?
    C5 H5A . 0.9599 ?
    C7 C10 . 1.526(3) ?
    C7 C8 . 1.533(3) ?
    C7 C9 . 1.533(3) ?
    C8 C11 . 1.535(3) ?
    C8 H8A . 0.9600 ?
    C8 H8B . 0.9600 ?
    C9 C15 . 1.535(3) ?
    C9 H9A . 0.9600 ?
    C9 H9B . 0.9601 ?
    C10 C13 . 1.536(3) ?
    C10 H10A . 0.9602 ?
    C10 H10B . 0.9599 ?
    C11 C12 . 1.517(3) ?
    C11 C14 . 1.523(4) ?
    C11 H11A . 0.9599 ?
    C12 C13 . 1.520(3) ?
    C12 H12A . 0.9599 ?
    C12 H12B . 0.9600 ?
    C13 C16 . 1.526(3) ?
    C13 H13A . 0.9601 ?
    C14 C15 . 1.520(4) ?
    C14 H14A . 0.9601 ?
    C14 H14B . 0.9600 ?
    C15 C16 . 1.518(3) ?
    C15 H15A . 0.9600 ?
    C16 H16A . 0.9599 ?
    C16 H16B . 0.9599 ?
loop_
    _geom_angle_atom_site_label_1
    _geom_angle_atom_site_label_2
    _geom_angle_atom_site_label_3
    _geom_angle_site_symmetry_1
    _geom_angle_site_symmetry_3
    _geom_angle
    _geom_angle_publ_flag
    C3 N1 C4 . . 122.33(19) ?
    C3 N1 H1A . . 118.9 ?
    C4 N1 H1A . . 118.8 ?
    C6 N2 C7 . . 124.82(18) ?
    C6 N2 H2A . . 117.5 ?
    C7 N2 H2A . . 117.7 ?
    C5 C1 C2 . . 118.42(19) ?
    C5 C1 C6 . . 123.72(18) ?
    C2 C1 C6 . . 117.73(19) ?
    C3 C2 C1 . . 120.0(2) ?
    C3 C2 H2B . . 119.9 ?
    C1 C2 H2B . . 120.1 ?
    N1 C3 C2 . . 119.8(2) ?
    N1 C3 H3A . . 119.8 ?
    C2 C3 H3A . . 120.3 ?
    N1 C4 C5 . . 120.0(2) ?
    N1 C4 H4A . . 119.9 ?
    C5 C4 H4A . . 120.1 ?
    C4 C5 C1 . . 119.4(2) ?
    C4 C5 H5A . . 120.3 ?
    C1 C5 H5A . . 120.2 ?
    O1 C6 N2 . . 125.90(19) ?
    O1 C6 C1 . . 118.23(19) ?
    N2 C6 C1 . . 115.83(18) ?
    N2 C7 C10 . . 112.20(17) ?
    N2 C7 C8 . . 110.26(16) ?
    C10 C7 C8 . . 109.73(17) ?
    N2 C7 C9 . . 107.00(16) ?
    C10 C7 C9 . . 108.87(18) ?
    C8 C7 C9 . . 108.68(17) ?
    C11 C8 C7 . . 109.54(17) ?
    C11 C8 H8A . . 110.0 ?
    C7 C8 H8A . . 109.7 ?
    C11 C8 H8B . . 109.7 ?
    C7 C8 H8B . . 109.7 ?
    H8A C8 H8B . . 108.2 ?
    C15 C9 C7 . . 109.69(17) ?
    C15 C9 H9A . . 109.6 ?
    C7 C9 H9A . . 109.6 ?
    C15 C9 H9B . . 110.1 ?
    C7 C9 H9B . . 109.6 ?
    H9A C9 H9B . . 108.2 ?
    C7 C10 C13 . . 109.73(17) ?
    C7 C10 H10A . . 109.9 ?
    C13 C10 H10A . . 110.0 ?
    C7 C10 H10B . . 109.6 ?
    C13 C10 H10B . . 109.4 ?
    H10A C10 H10B . . 108.2 ?
    C12 C11 C14 . . 110.2(2) ?
    C12 C11 C8 . . 109.11(19) ?
    C14 C11 C8 . . 109.4(2) ?
    C12 C11 H11A . . 109.5 ?
    C14 C11 H11A . . 109.5 ?
    C8 C11 H11A . . 109.1 ?
    C11 C12 C13 . . 109.63(18) ?
    C11 C12 H12A . . 109.6 ?
    C13 C12 H12A . . 109.5 ?
    C11 C12 H12B . . 109.8 ?
    C13 C12 H12B . . 110.1 ?
    H12A C12 H12B . . 108.2 ?
    C12 C13 C16 . . 110.15(19) ?
    C12 C13 C10 . . 109.30(19) ?
    C16 C13 C10 . . 108.74(19) ?
    C12 C13 H13A . . 109.7 ?
    C16 C13 H13A . . 109.2 ?
    C10 C13 H13A . . 109.8 ?
    C15 C14 C11 . . 109.43(18) ?
    C15 C14 H14A . . 110.2 ?
    C11 C14 H14A . . 109.7 ?
    C15 C14 H14B . . 109.6 ?
    C11 C14 H14B . . 109.7 ?
    H14A C14 H14B . . 108.2 ?
    C16 C15 C14 . . 109.7(2) ?
    C16 C15 C9 . . 109.31(19) ?
    C14 C15 C9 . . 109.5(2) ?
    C16 C15 H15A . . 109.4 ?
    C14 C15 H15A . . 109.5 ?
    C9 C15 H15A . . 109.4 ?
    C15 C16 C13 . . 109.68(19) ?
    C15 C16 H16A . . 109.8 ?
    C13 C16 H16A . . 110.1 ?
    C15 C16 H16B . . 109.6 ?
    C13 C16 H16B . . 109.5 ?
    H16A C16 H16B . . 108.1 ?
loop_
    _geom_torsion_atom_site_label_1
    _geom_torsion_atom_site_label_2
    _geom_torsion_atom_site_label_3
    _geom_torsion_atom_site_label_4
    _geom_torsion_site_symmetry_1
    _geom_torsion_site_symmetry_2
    _geom_torsion_site_symmetry_3
    _geom_torsion_site_symmetry_4
    _geom_torsion
    _geom_torsion_publ_flag
    C5 C1 C2 C3 . . . . -1.1(3) ?
    C6 C1 C2 C3 . . . . -177.1(2) ?
    C4 N1 C3 C2 . . . . 0.7(3) ?
    C1 C2 C3 N1 . . . . 0.4(3) ?
    C3 N1 C4 C5 . . . . -1.1(4) ?
    N1 C4 C5 C1 . . . . 0.4(4) ?
    C2 C1 C5 C4 . . . . 0.6(3) ?
    C6 C1 C5 C4 . . . . 176.4(2) ?
    C7 N2 C6 O1 . . . . 4.6(4) ?
    C7 N2 C6 C1 . . . . -173.26(18) ?
    C5 C1 C6 O1 . . . . -151.3(2) ?
    C2 C1 C6 O1 . . . . 24.5(3) ?
    C5 C1 C6 N2 . . . . 26.7(3) ?
    C2 C1 C6 N2 . . . . -157.5(2) ?
    C6 N2 C7 C10 . . . . -66.8(3) ?
    C6 N2 C7 C8 . . . . 55.8(3) ?
    C6 N2 C7 C9 . . . . 173.9(2) ?
    N2 C7 C8 C11 . . . . 177.02(18) ?
    C10 C7 C8 C11 . . . . -58.9(2) ?
    C9 C7 C8 C11 . . . . 60.0(2) ?
    N2 C7 C9 C15 . . . . -178.89(18) ?
    C10 C7 C9 C15 . . . . 59.6(2) ?
    C8 C7 C9 C15 . . . . -59.8(2) ?
    N2 C7 C10 C13 . . . . -178.48(17) ?
    C8 C7 C10 C13 . . . . 58.6(2) ?
    C9 C7 C10 C13 . . . . -60.2(2) ?
    C7 C8 C11 C12 . . . . 60.1(2) ?
    C7 C8 C11 C14 . . . . -60.6(2) ?
    C14 C11 C12 C13 . . . . 58.8(2) ?
    C8 C11 C12 C13 . . . . -61.3(2) ?
    C11 C12 C13 C16 . . . . -58.4(2) ?
    C11 C12 C13 C10 . . . . 61.0(2) ?
    C7 C10 C13 C12 . . . . -59.5(2) ?
    C7 C10 C13 C16 . . . . 60.8(2) ?
    C12 C11 C14 C15 . . . . -59.6(2) ?
    C8 C11 C14 C15 . . . . 60.4(3) ?
    C11 C14 C15 C16 . . . . 59.8(2) ?
    C11 C14 C15 C9 . . . . -60.2(3) ?
    C7 C9 C15 C16 . . . . -59.9(2) ?
    C7 C9 C15 C14 . . . . 60.2(3) ?
    C14 C15 C16 C13 . . . . -59.6(2) ?
    C9 C15 C16 C13 . . . . 60.6(2) ?
    C12 C13 C16 C15 . . . . 59.0(2) ?
    C10 C13 C16 C15 . . . . -60.8(2) ?
loop_
    _geom_hbond_atom_site_label_D
    _geom_hbond_atom_site_label_H
    _geom_hbond_atom_site_label_A
    _geom_hbond_site_symmetry_A
    _geom_hbond_distance_DH
    _geom_hbond_distance_HA
    _geom_hbond_distance_DA
    _geom_hbond_angle_DHA
    N1 H1A Cl1 3_656 0.90 2.16 3.017(2) 160.0
    N2 H2A Cl1 1_655 0.90 2.50 3.293(2) 146.9
    C2 H2B Cl1 3_556 0.96 2.79 3.535(3) 135.5
    C3 H3A Cl1 1_554 0.96 2.78 3.536(3) 136.0
    C4 H4A O1 1_655 0.96 2.35 3.203(3) 147.3
data_global
_journal_date_recd_electronic     2010-10-15
_journal_date_accepted     2010-12-14
_journal_name_full     'Acta Crystallographica, Section E'
_journal_year     2011
_journal_volume     67
_journal_issue      1
_journal_page_first     o210
_journal_page_last     o210
_journal_paper_category     QO
_journal_coeditor_code     SI2302
_publ_contact_author_name     'Yingchun,Wang*'
_publ_contact_author_address
;
Ordered Matter Science Research Center, Southeast UniVersity,
Nanjing 210096, People's Republic of China
;
_publ_contact_author_email     wyingchun0107@126.com
_publ_contact_author_fax     '86-25-52090626'
_publ_contact_author_phone     '86-25-52090626'
_publ_section_title
;
4-[(1-Adamantyl)carbamoyl]pyridinium chloride
;
loop_
    _publ_author_name
    _publ_author_footnote
    _publ_author_address
    'Wang, Yingchun' .
;
Ordered Matter Science Research Center
Southeast University
Nanjing 210096
People's Republic of China
;
