# Supplementary material for: 4-[(1-Adamant­yl)carbamo­yl]pyridinium chloride
Source: Acta Crystallogr Sect E Struct Rep Online. 2010 Dec 24;67(Pt 1):o210. doi: 10.1107/S1600536810052499 (PMC3050416; doi:10.1107/S1600536810052499)
Supplement: Supplementary file 2 [file e-67-0o210-Isup2.hkl]

# 
# h,k,l, Fc-squared, Fo-squared, sigma(Fo-squared) and status flag 
# 
data_I
_shelx_title ' 2 in P2(1)/n                    P21/c' 
_shelx_refln_list_code          4 
_shelx_F_calc_maximum       97.70 
_exptl_crystal_F_000       623.90 
_reflns_d_resolution_high  0.7677 
 
loop_ 
 _symmetry_equiv_pos_as_xyz 
 'x, y, z' 
 '-x, y+1/2, -z+1/2' 
 '-x, -y, -z' 
 'x, -y-1/2, z-1/2' 
 
_cell_length_a     7.1170 
_cell_length_b    23.0930 
_cell_length_c    11.2410 
_cell_angle_alpha  90.000 
_cell_angle_beta  127.560 
_cell_angle_gamma  90.000 
 
_shelx_F_squared_multiplier     1.000 
 
loop_ 
 _refln_index_h 
 _refln_index_k 
 _refln_index_l 
 _refln_F_squared_calc 
 _refln_F_squared_meas 
 _refln_F_squared_sigma 
 _refln_observed_status 
   1   0   0     5481.90     4972.81     57.66 o 
   2   0   0      555.86      520.59      9.95 o 
   3   0   0      306.95      282.68      9.47 o 
   4   0   0      973.03      929.32     39.38 o 
   5   0   0        2.16       14.02      5.71 o 
   6   0   0       62.50       69.42      9.37 o 
   7   0   0      326.34      362.48     58.29 o 
   2   1   0       19.22       20.15      1.19 o 
   3   1   0      399.37      414.07      6.64 o 
   4   1   0       31.17       41.77     16.34 o 
   5   1   0       75.01       75.18      5.21 o 
   6   1   0       23.43       23.01      9.38 o 
   7   1   0        2.94       12.28      3.61 o 
   1   2   0      100.77      110.04      1.88 o 
   2   2   0      957.29      942.50      9.62 o 
   3   2   0      826.62      809.80     11.15 o 
   4   2   0      599.80      566.72     17.35 o 
   5   2   0       27.03       42.45      3.72 o 
   6   2   0       17.86       21.64      3.81 o 
   7   2   0       72.31       83.81      8.96 o 
   1   3   0      382.83      341.01      4.11 o 
   2   3   0        5.50        6.45      1.03 o 
   3   3   0      309.84      341.70      7.54 o 
   4   3   0      195.03      222.28     17.24 o 
   5   3   0      278.14      278.85     12.07 o 
   6   3   0       22.93       17.52      4.24 o 
   7   3   0       58.87       73.13      8.51 o 
   0   4   0      993.57      947.59     10.12 o 
   1   4   0     1214.16     1350.29      7.67 o 
   2   4   0       79.80      102.42      2.53 o 
   3   4   0      903.86      924.46     14.46 o 
   5   4   0        4.79       12.59      8.66 o 
   6   4   0        4.58        7.31      3.59 o 
   7   4   0        3.06        5.42      3.84 o 
   1   5   0      153.09      121.64      2.06 o 
   2   5   0      317.58      254.11      7.67 o 
   3   5   0       80.35       86.87      6.42 o 
   4   5   0      214.74      213.53     14.51 o 
   5   5   0      591.89      563.37     17.00 o 
   6   5   0      136.59      144.22     10.49 o 
   7   5   0       15.42       10.29      4.95 o 
   0   6   0       26.13       32.66      2.24 o 
   1   6   0     3199.20     3203.21     20.09 o 
   2   6   0        1.44       14.38      2.53 o 
   3   6   0        0.95        1.31      1.78 o 
   4   6   0       38.57       27.32      4.86 o 
   5   6   0      138.00      160.45      8.34 o 
   6   6   0       35.31       44.90      5.70 o 
   7   6   0       18.97       22.09      4.76 o 
   1   7   0     2654.43     2652.13     15.84 o 
   2   7   0      377.85      313.55      5.49 o 
   3   7   0      999.91     1022.05     27.27 o 
   5   7   0        0.07        3.55      3.24 o 
   6   7   0      299.47      314.06     17.47 o 
   7   7   0       41.23       44.69      7.34 o 
   0   8   0     4019.32     3993.54    118.80 o 
   1   8   0      123.59      119.35      3.67 o 
   2   8   0      334.10      368.86      5.12 o 
   3   8   0       27.46       22.33      3.73 o 
   4   8   0       75.22       86.97      5.12 o 
   5   8   0      400.93      393.50     16.54 o 
   6   8   0        8.74       10.30      5.67 o 
   7   8   0       18.01       21.28      6.00 o 
   1   9   0       89.05       89.89      3.40 o 
   2   9   0      807.90      821.10     10.54 o 
   3   9   0      276.71      285.33      6.08 o 
   4   9   0      179.79      173.25      7.22 o 
   5   9   0      208.19      213.55      9.34 o 
   6   9   0        0.08        3.50      2.98 o 
   7   9   0        0.11        7.30      3.03 o 
   0  10   0      337.87      344.86     12.02 o 
   1  10   0        0.02        2.37      0.69 o 
   2  10   0      130.68      138.44      5.87 o 
   3  10   0      175.64      162.01      4.56 o 
   4  10   0        3.49        8.79      2.10 o 
   5  10   0        6.70        3.46      2.25 o 
   6  10   0        0.03        8.44      3.29 o 
   1  11   0     2568.58     2638.90     32.33 o 
   2  11   0     1935.18     2053.79     25.53 o 
   3  11   0      341.05      318.22      7.23 o 
   4  11   0       79.32       78.84      5.68 o 
   5  11   0      298.70      302.08     10.09 o 
   6  11   0       75.26       77.37      6.34 o 
   0  12   0      388.61      366.94     10.75 o 
   1  12   0     2866.92     2866.66     41.60 o 
   2  12   0       25.18       26.60      2.20 o 
   3  12   0      245.90      250.37      6.26 o 
   4  12   0       99.98       98.79      5.84 o 
   5  12   0       87.54       78.39      5.26 o 
   6  12   0        0.11        5.76      3.29 o 
   1  13   0       40.33       28.87      3.42 o 
   2  13   0      968.04      964.99     14.80 o 
   3  13   0        1.75        5.99      1.72 o 
   4  13   0        0.27        4.94      2.68 o 
   5  13   0      108.37      107.17      8.84 o 
   6  13   0       89.17       75.15      6.11 o 
   0  14   0       99.25       81.83      7.92 o 
   1  14   0        1.99        4.34      1.24 o 
   2  14   0       13.42       13.42      1.68 o 
   3  14   0        3.95        8.59      1.79 o 
   4  14   0        0.20        4.02      1.46 o 
   5  14   0       23.71       21.17      2.71 o 
   6  14   0        4.94        8.81      3.70 o 
   1  15   0       70.67       57.84      3.88 o 
   2  15   0      770.67      741.42     16.26 o 
   3  15   0       91.28      101.57      5.62 o 
   4  15   0        0.06        3.62      1.51 o 
   5  15   0       40.24       43.66      4.14 o 
   6  15   0      201.10      192.63     22.12 o 
   0  16   0      126.33      157.29      8.49 o 
   1  16   0       40.60       38.67      3.41 o 
   2  16   0        2.50        7.89      3.40 o 
   3  16   0       80.26       86.22      4.57 o 
   4  16   0        2.99        5.58      1.64 o 
   5  16   0        7.56        8.31      2.93 o 
   6  16   0        2.32       10.24      4.56 o 
   1  17   0      293.93      282.52      6.87 o 
   2  17   0      105.99      110.78      5.59 o 
   3  17   0        4.39        4.52      1.54 o 
   4  17   0        4.98        0.75      3.32 o 
   5  17   0       73.33       69.77      7.16 o 
   6  17   0       30.54       27.79      7.12 o 
   0  18   0      207.95      204.53     11.16 o 
   1  18   0      120.02      120.58      5.44 o 
   2  18   0       28.30       31.42      4.83 o 
   3  18   0       13.70       12.53      2.91 o 
   4  18   0      135.83      130.53      5.97 o 
   5  18   0        6.83        6.46      2.61 o 
   1  19   0      566.39      558.79     20.90 o 
   2  19   0       60.96       60.87      3.96 o 
   3  19   0       71.39       67.99      5.25 o 
   4  19   0        8.10        9.04      2.18 o 
   5  19   0      127.24      117.45      8.41 o 
   0  20   0        0.08        0.57      3.45 o 
   1  20   0       33.95       36.44      5.46 o 
   2  20   0        3.83        3.18      3.50 o 
   3  20   0       44.38       34.26      3.92 o 
   4  20   0       23.21       22.34      2.77 o 
   5  20   0       15.02       14.86      3.74 o 
   1  21   0        0.26       -2.19      2.38 o 
   2  21   0       26.10       25.67      3.13 o 
   3  21   0        3.61        3.36      4.10 o 
   4  21   0        0.04        2.04      3.16 o 
   5  21   0       24.79       19.50      6.43 o 
   0  22   0      847.29      875.34     29.86 o 
   1  22   0        0.69        2.18      2.46 o 
   2  22   0        3.25        1.76      3.81 o 
   3  22   0      160.87      166.42      8.67 o 
   4  22   0       52.52       59.10      6.00 o 
   5  22   0       15.33       12.83      4.84 o 
   1  23   0      137.59      132.44      8.06 o 
   2  23   0        0.84        2.11      3.13 o 
   3  23   0       53.70       54.00      5.60 o 
   4  23   0        9.14        3.15      4.19 o 
   0  24   0       17.19        5.72      3.68 o 
   1  24   0      236.83      220.91     12.37 o 
   2  24   0        0.05        6.92      2.86 o 
   3  24   0       54.07       56.52      6.87 o 
   4  24   0        0.67        8.47      3.09 o 
   1  25   0       23.88       37.24      4.72 o 
   2  25   0        0.15        2.30      2.81 o 
   3  25   0        2.32        4.18      3.18 o 
   4  25   0        3.90        8.65      3.91 o 
   0  26   0        0.83        7.31      3.93 o 
   1  26   0       65.56       58.22      6.79 o 
   2  26   0        5.95       12.47      3.34 o 
   3  26   0       60.43       58.94      6.65 o 
   1  27   0        7.54        6.74      2.69 o 
   2  27   0        6.84       11.17      3.53 o 
   3  27   0        0.17        0.32      2.68 o 
   0  28   0        3.91        1.45      5.01 o 
   1  28   0       66.34       75.23      8.00 o 
   2  28   0        8.31        8.02      3.30 o 
   1  29   0       79.49       85.25      9.90 o 
   0  30   0      286.76      317.27     31.71 o 
  -7   1   1       34.96       31.71      6.08 o 
  -6   1   1        0.11        4.65      2.31 o 
  -5   1   1      581.04      567.29     23.74 o 
  -4   1   1       23.26       31.94      3.42 o 
  -3   1   1      479.47      404.83      6.92 o 
  -2   1   1     2196.97     2181.67     14.11 o 
  -1   1   1      876.25      508.44     18.32 o 
   1   1   1     3965.50     4009.91     46.01 o 
   2   1   1     5320.04     5861.36     98.54 o 
   3   1   1       46.99       42.74      3.19 o 
   4   1   1        1.01       18.21      8.44 o 
   5   1   1      864.03      892.92     21.75 o 
   6   1   1        0.08        2.64      2.66 o 
  -7   2   1        2.48        3.44      4.14 o 
  -6   2   1       74.81       92.37      7.71 o 
  -5   2   1      369.46      351.55     13.77 o 
  -4   2   1      239.66      289.45     18.36 o 
  -3   2   1       23.04       31.67      2.30 o 
  -2   2   1      619.71      530.44      6.95 o 
  -1   2   1     2603.94     2640.99     19.06 o 
   0   2   1     1627.27      914.30     76.65 o 
   1   2   1      319.86      285.94      4.46 o 
   2   2   1     1142.30     1225.03     32.18 o 
   3   2   1       59.20       72.08      4.01 o 
   4   2   1      674.84      658.49     24.36 o 
   5   2   1       48.82      106.66     15.74 o 
   6   2   1        4.92       12.52      5.03 o 
  -7   3   1       18.99       15.96      4.00 o 
  -6   3   1      406.53      409.90     16.62 o 
  -5   3   1        1.67       13.47      5.37 o 
  -4   3   1     1260.32     1302.57     28.92 o 
  -3   3   1      150.90      110.75      4.24 o 
  -2   3   1     2854.68     2982.93     18.82 o 
  -1   3   1     3297.93     3158.24     18.17 o 
   0   3   1     3342.44     2996.58     22.70 o 
   1   3   1     3727.15     3699.02     21.83 o 
   2   3   1      719.02      767.06     16.09 o 
   3   3   1       63.90       78.04      4.53 o 
   4   3   1      113.94      135.72     12.65 o 
   5   3   1      553.43      541.78     20.96 o 
   6   3   1       36.02       42.79      5.22 o 
  -7   4   1       31.00       21.32      5.20 o 
  -6   4   1       67.10       77.29     23.18 o 
  -5   4   1       85.87       78.28      4.96 o 
  -4   4   1       13.75       26.47      4.75 o 
  -3   4   1       71.75       53.41      3.01 o 
  -2   4   1      889.54      823.28     12.28 o 
   0   4   1     2696.38     2482.18     14.64 o 
   1   4   1      132.56      116.37      2.45 o 
   2   4   1      803.04      772.55      8.28 o 
   3   4   1      683.45      694.84     26.03 o 
   4   4   1       35.27       42.21      3.19 o 
   5   4   1        0.00       18.10     12.75 o 
   6   4   1        0.38        8.67      3.08 o 
  -7   5   1        4.66       20.55     10.75 o 
  -6   5   1      500.11      531.18     22.28 o 
  -5   5   1        0.52        3.98      6.73 o 
  -4   5   1      152.32      167.78      5.39 o 
  -3   5   1      465.80      456.05     11.08 o 
  -2   5   1      472.45      446.25      7.15 o 
  -1   5   1     1789.60     1727.75     13.48 o 
   1   5   1     1685.76     1634.10     10.48 o 
   2   5   1      569.91      550.99      8.58 o 
   3   5   1       56.58       50.58      9.70 o 
   4   5   1       84.92       94.66      6.41 o 
   5   5   1        0.10       15.12      3.76 o 
   6   5   1       17.18       22.55      4.27 o 
  -7   6   1        6.04       13.38      4.44 o 
  -6   6   1       32.47       58.04     16.78 o 
  -5   6   1       42.78       35.34     10.66 o 
  -4   6   1      402.33      382.91      8.66 o 
  -3   6   1      293.71      354.98     25.45 o 
  -2   6   1       30.78       37.01      2.13 o 
  -1   6   1     9194.42     9259.31     92.31 o 
   0   6   1     3382.69     3107.00     19.52 o 
   1   6   1       13.21       11.28      1.51 o 
   2   6   1        3.71        3.87      0.95 o 
   3   6   1      697.42      703.04     23.07 o 
   4   6   1      264.84      229.76      9.12 o 
   5   6   1      146.07      136.83      9.66 o 
   6   6   1      104.96      107.14     14.84 o 
  -7   7   1      236.33      231.33     31.28 o 
  -6   7   1       38.28       23.46      5.34 o 
  -5   7   1      753.56      712.84     25.48 o 
  -4   7   1        0.13        5.88      2.84 o 
  -3   7   1     2280.42     2363.79     34.42 o 
  -2   7   1      250.69      232.60      8.44 o 
  -1   7   1      315.85      241.83      4.30 o 
   0   7   1     5820.50     5856.48     42.50 o 
   1   7   1     1539.98     1417.53     15.82 o 
   2   7   1      221.09      208.24      7.73 o 
   3   7   1       21.48       15.87      3.26 o 
   4   7   1      316.71      338.21     13.12 o 
   5   7   1       15.66       20.89      6.30 o 
   6   7   1        6.55        8.58      3.39 o 
  -7   8   1        6.81        9.69      6.36 o 
  -6   8   1        6.79        7.22      2.78 o 
  -5   8   1      872.68      944.37     34.58 o 
  -4   8   1       40.10       48.14      4.03 o 
  -3   8   1      433.70      464.41     12.30 o 
  -2   8   1       74.50       77.68      4.01 o 
  -1   8   1     1543.75     1516.38     13.37 o 
   0   8   1     2081.78     2080.62     21.66 o 
   1   8   1     5299.03     5572.10     51.25 o 
   2   8   1      638.33      621.28      9.23 o 
   3   8   1       45.01       38.41      3.05 o 
   4   8   1      230.36      217.62     13.81 o 
   5   8   1       61.03       57.92      6.63 o 
   6   8   1       38.05       44.52      6.97 o 
  -7   9   1       47.24       32.69      7.53 o 
  -6   9   1        0.13        1.88      3.91 o 
  -5   9   1       16.92       37.29      9.48 o 
  -4   9   1      215.38      206.51      5.90 o 
  -3   9   1      767.00      780.02     11.80 o 
  -2   9   1      137.81      132.67      5.25 o 
  -1   9   1      124.64      120.90      4.68 o 
   0   9   1       13.05       13.51      1.86 o 
   1   9   1      347.62      345.46      6.80 o 
   2   9   1      169.60      169.21      6.89 o 
   3   9   1       62.25       69.94      5.19 o 
   4   9   1      277.65      251.00     10.29 o 
   5   9   1        2.44        3.64      2.24 o 
   6   9   1       41.81       41.78      5.93 o 
  -7  10   1       94.92       89.70     11.05 o 
  -6  10   1       38.05       38.36      4.59 o 
  -5  10   1        1.71        2.64      1.84 o 
  -4  10   1      146.78      133.03      5.89 o 
  -3  10   1      123.17      114.34      6.78 o 
  -2  10   1      467.40      439.10      5.78 o 
  -1  10   1       44.94       31.66      2.02 o 
   0  10   1     4129.09     4354.77     74.08 o 
   1  10   1      344.04      344.37      6.90 o 
   2  10   1      744.33      773.50     11.83 o 
   3  10   1      314.13      306.16      7.87 o 
   4  10   1       94.80       91.77      6.41 o 
   5  10   1       21.04       20.59      5.74 o 
   6  10   1       36.29       36.86      5.97 o 
  -7  11   1        6.64        8.14      2.90 o 
  -6  11   1       53.39       64.46      6.69 o 
  -5  11   1      181.98      177.37      6.38 o 
  -4  11   1        0.22        7.05      2.93 o 
  -3  11   1       16.79       18.30      1.75 o 
  -2  11   1        4.15        3.51      1.06 o 
  -1  11   1       49.40       56.39      2.94 o 
   0  11   1      139.20      146.24      6.52 o 
   1  11   1      834.98      938.13     11.78 o 
   2  11   1       45.47       45.82      3.59 o 
   3  11   1      377.15      367.29      8.93 o 
   4  11   1       24.76       18.88      3.29 o 
   5  11   1        0.40        4.14      2.45 o 
   6  11   1        1.65        5.28      6.82 o 
  -7  12   1       30.44       30.22      5.81 o 
  -6  12   1       16.29       14.66      3.75 o 
  -5  12   1       13.39       10.59      2.58 o 
  -4  12   1      575.71      578.08     19.29 o 
  -3  12   1      197.49      191.00      5.79 o 
  -2  12   1        0.13        3.80      0.76 o 
  -1  12   1     2233.46     2261.73     29.59 o 
   0  12   1      700.26      610.23      8.62 o 
   1  12   1      255.02      249.58      9.70 o 
   2  12   1       83.65       64.95      4.78 o 
   3  12   1     1255.97     1258.64     48.72 o 
   4  12   1       59.28       57.97      4.72 o 
   5  12   1        1.46        4.24      3.22 o 
   6  12   1       38.44       40.86      6.34 o 
  -6  13   1       66.82       59.77      7.03 o 
  -5  13   1      247.98      253.15     10.43 o 
  -4  13   1      361.92      331.73      9.75 o 
  -3  13   1        4.90        5.74      1.65 o 
  -2  13   1       98.09       89.01      4.35 o 
  -1  13   1      182.81      154.09      5.16 o 
   0  13   1      393.34      402.48      6.97 o 
   1  13   1       61.12       63.88      3.91 o 
   2  13   1       14.31       11.26      1.54 o 
   3  13   1       88.99       84.14      4.94 o 
   4  13   1      100.21       87.42      5.40 o 
   5  13   1        3.27        6.86      2.49 o 
   6  13   1       10.93       10.23      3.19 o 
  -6  14   1        4.88        7.96      2.38 o 
  -5  14   1      151.86      143.68      9.97 o 
  -4  14   1      409.85      422.61     10.37 o 
  -3  14   1        0.13        4.10      1.23 o 
  -2  14   1       22.29       18.92      1.63 o 
  -1  14   1     1511.36     1460.56     27.97 o 
   0  14   1      337.50      314.22      6.57 o 
   1  14   1        1.55        1.58      2.54 o 
   2  14   1       20.36       13.83      2.23 o 
   3  14   1      199.30      204.73      8.37 o 
   4  14   1       78.56       80.38      5.85 o 
   5  14   1       50.30       53.12      6.36 o 
   6  14   1       11.74       11.81      3.26 o 
  -6  15   1        0.04        8.30      4.29 o 
  -5  15   1       53.51       48.68      3.86 o 
  -4  15   1      183.38      179.47      6.53 o 
  -3  15   1       14.00       17.01      2.73 o 
  -2  15   1        7.33        9.18      1.73 o 
  -1  15   1        4.43        1.69      1.79 o 
   0  15   1      108.39      101.94      6.85 o 
   1  15   1      175.39      184.99      5.04 o 
   2  15   1       33.84       44.59      3.75 o 
   3  15   1        0.20       -1.03      1.76 o 
   4  15   1       12.58        8.14      2.21 o 
   5  15   1       19.24       23.54      3.84 o 
  -6  16   1        0.04        4.64      2.18 o 
  -5  16   1      144.13      143.19      8.49 o 
  -4  16   1      510.22      487.08     11.08 o 
  -3  16   1       37.07       45.06      4.34 o 
  -2  16   1       63.31       69.12      3.67 o 
  -1  16   1      567.53      588.73     13.52 o 
   0  16   1      445.29      460.52     10.08 o 
   1  16   1       33.26       32.96      2.63 o 
   2  16   1      130.14      128.53      5.10 o 
   3  16   1      269.15      271.52      6.51 o 
   4  16   1       12.71        9.54      2.72 o 
   5  16   1       16.29       15.39      5.82 o 
  -6  17   1       40.69       26.45      6.13 o 
  -5  17   1       25.07       26.21      3.61 o 
  -4  17   1       71.10       61.25      4.80 o 
  -3  17   1       37.48       49.48      3.80 o 
  -2  17   1        0.58        3.71      1.64 o 
  -1  17   1      152.80      135.60      1.73 o 
   0  17   1      236.44      223.25      6.64 o 
   1  17   1       88.97       89.10      4.09 o 
   2  17   1        1.03        2.78      2.15 o 
   3  17   1        0.31        2.26      2.14 o 
   4  17   1        5.01        7.83      4.88 o 
   5  17   1       37.79       49.95      6.69 o 
  -6  18   1        5.10        5.84      3.96 o 
  -5  18   1       41.50       49.37      5.99 o 
  -4  18   1      105.74       98.50      6.22 o 
  -3  18   1       58.60       49.67      3.43 o 
  -2  18   1      143.12      153.82      6.40 o 
  -1  18   1       97.61       86.97      5.52 o 
   0  18   1      223.02      227.60      6.56 o 
   1  18   1       20.11       23.95      4.12 o 
   2  18   1      406.52      443.94     11.18 o 
   3  18   1       94.08       86.66      5.37 o 
   4  18   1       14.97       14.19      2.92 o 
   5  18   1        0.19        5.03      3.21 o 
  -6  19   1        2.06        8.95      3.77 o 
  -5  19   1        0.27        4.25      2.06 o 
  -4  19   1       39.26       38.13      3.58 o 
  -3  19   1      129.59      133.47      6.43 o 
  -2  19   1        1.07        0.46      2.35 o 
  -1  19   1       10.75       11.92      3.21 o 
   0  19   1        1.43        0.50      2.75 o 
   1  19   1      270.67      253.05      9.02 o 
   2  19   1        7.39        8.23      2.47 o 
   3  19   1        9.58       12.03      2.55 o 
   4  19   1        8.15        9.93      3.20 o 
   5  19   1       24.20       22.52      5.50 o 
  -5  20   1       42.56       32.16      5.64 o 
  -4  20   1        0.35        4.35      2.05 o 
  -3  20   1       12.13       16.76      3.65 o 
  -2  20   1      192.86      174.65      7.57 o 
  -1  20   1        0.36        6.15      2.21 o 
   0  20   1      629.87      625.99     19.05 o 
   1  20   1       65.90       59.67      5.61 o 
   2  20   1       18.72       18.20      3.34 o 
   3  20   1       39.24       28.50      3.75 o 
   4  20   1       20.05       16.05      3.77 o 
   5  20   1        6.21        0.88      2.06 o 
  -5  21   1       52.64       58.16      8.18 o 
  -4  21   1        0.22        6.04      2.63 o 
  -3  21   1      162.02      170.14     10.18 o 
  -2  21   1      138.57      133.18      6.43 o 
  -1  21   1        6.19        3.62      3.62 o 
   0  21   1        0.13        0.79      2.21 o 
   1  21   1       36.19       44.52      4.63 o 
   2  21   1       93.04      107.05      8.28 o 
   3  21   1       38.51       42.47      4.87 o 
   4  21   1       21.64       28.52      6.96 o 
  -5  22   1      110.46      107.68     16.70 o 
  -4  22   1        0.44        5.80      3.02 o 
  -3  22   1       29.17       33.65      3.89 o 
  -2  22   1       60.68       70.51      5.41 o 
  -1  22   1       18.91       11.70      3.40 o 
   0  22   1       34.31       37.76      4.41 o 
   1  22   1       31.09       37.29      4.92 o 
   2  22   1       68.92       77.66      5.96 o 
   3  22   1       17.10       15.14      3.29 o 
   4  22   1       20.66       11.60      4.59 o 
  -5  23   1       98.86       96.02     13.03 o 
  -4  23   1        7.47        8.58      2.93 o 
  -3  23   1       12.28       12.06      2.27 o 
  -2  23   1      347.55      373.42     13.53 o 
  -1  23   1        0.59        4.33      3.06 o 
   0  23   1      431.39      433.11     14.86 o 
   1  23   1       40.52       53.56      4.66 o 
   2  23   1      161.28      150.54      9.90 o 
   3  23   1        2.82        2.85      2.76 o 
   4  23   1      102.31       87.16     11.70 o 
  -4  24   1       29.11       42.36      6.65 o 
  -3  24   1        1.26        8.73      2.80 o 
  -2  24   1        8.62        8.18      4.83 o 
  -1  24   1      146.57      143.31      8.31 o 
   0  24   1        1.29        1.41      4.13 o 
   1  24   1        2.07       10.00      3.82 o 
   2  24   1        6.54       11.57      2.94 o 
   3  24   1       57.31       53.02      5.60 o 
   4  24   1        3.67        6.56      3.33 o 
  -4  25   1        0.67        4.62      3.12 o 
  -3  25   1       31.10       44.46      5.52 o 
  -2  25   1       99.65      105.67      7.48 o 
  -1  25   1        6.24        2.75      3.02 o 
   0  25   1       12.34       16.77      4.36 o 
   1  25   1       87.79       87.72      6.18 o 
   2  25   1       13.69       13.56      3.64 o 
   3  25   1        2.85        6.08      2.46 o 
  -4  26   1        1.67        8.28      2.98 o 
  -3  26   1        1.85        5.07      3.24 o 
  -2  26   1        6.22        7.71      3.85 o 
  -1  26   1        0.08        5.89      3.08 o 
   0  26   1       16.04       17.81      3.95 o 
   1  26   1        3.33       -0.87      3.02 o 
   2  26   1        3.23        4.44      2.55 o 
   3  26   1        0.00        6.04      2.73 o 
  -3  27   1       33.08       31.88      5.84 o 
  -2  27   1       50.04       55.56      5.72 o 
  -1  27   1        6.89        9.51      5.09 o 
   0  27   1        3.37        7.18      3.29 o 
   1  27   1       29.89       34.32      5.28 o 
   2  27   1       46.99       32.98      5.16 o 
  -3  28   1        1.87        4.18      3.29 o 
  -2  28   1       14.64       15.19      4.51 o 
  -1  28   1        5.43        7.77      3.53 o 
   0  28   1        1.23        8.63      3.63 o 
   1  28   1        0.59        4.45      2.93 o 
   2  28   1        6.99        9.69      3.42 o 
  -2  29   1       10.79       12.81      3.51 o 
  -1  29   1       12.57       17.29      5.48 o 
   0  29   1        5.20        8.27      2.99 o 
   1  29   1       65.94       69.14      8.30 o 
  -8   0   2       46.43       48.29     11.89 o 
  -7   0   2       23.20       24.43      7.87 o 
  -6   0   2      493.11      524.57     19.24 o 
  -5   0   2      360.31      329.39     14.65 o 
  -4   0   2      389.95      353.81      9.28 o 
  -3   0   2     1415.91     1506.22     22.75 o 
  -2   0   2     1331.65     1342.21     12.47 o 
  -1   0   2        7.28        4.85      0.74 o 
   0   0   2     1663.73     1768.96     33.94 o 
   1   0   2     2318.41     2247.07     31.13 o 
   2   0   2     8750.62     9788.30    744.35 o 
   3   0   2       45.62       83.21     13.98 o 
   4   0   2       82.30       72.23     20.29 o 
   5   0   2       24.40       21.00      6.89 o 
   6   0   2        3.31       24.00      9.81 o 
  -8   1   2        7.03        7.55      3.88 o 
  -7   1   2        5.71       11.40      5.38 o 
  -6   1   2      115.96      126.88     12.93 o 
  -5   1   2       22.06       56.34      6.52 o 
  -4   1   2      141.74      158.69      5.92 o 
  -3   1   2      613.48      689.66     10.15 o 
  -2   1   2     1419.79     1429.51      8.66 o 
  -1   1   2     3881.37     3869.78     35.08 o 
   0   1   2     1057.40     1073.54      9.79 o 
   1   1   2     4039.69     4061.76     38.20 o 
   2   1   2     1159.88     1227.67     25.53 o 
   3   1   2      444.81      459.99     16.70 o 
   4   1   2      366.71      362.69     16.59 o 
   5   1   2       29.90       42.77      6.46 o 
   6   1   2        0.48        8.92      3.64 o 
  -8   2   2       26.72       36.28      8.22 o 
  -7   2   2       40.90       50.36      9.46 o 
  -6   2   2       41.65       52.04      4.73 o 
  -5   2   2      696.39      705.27     21.23 o 
  -4   2   2      144.65      163.27      7.83 o 
  -3   2   2      430.62      445.84      6.96 o 
  -2   2   2     1078.92     1165.97      9.12 o 
  -1   2   2      762.32      844.58     17.63 o 
   0   2   2     3655.17     3561.48     20.95 o 
   1   2   2      771.97      732.11     10.79 o 
   2   2   2       66.50      124.14     10.58 o 
   3   2   2      274.30      264.78     18.95 o 
   4   2   2       22.02       70.41      9.28 o 
   5   2   2       26.65       25.33      4.61 o 
   6   2   2       50.56       45.47      6.89 o 
  -8   3   2        0.62       -2.09      3.30 o 
  -7   3   2       91.97       81.84      7.94 o 
  -6   3   2       33.34       28.72      3.99 o 
  -5   3   2       71.90       98.24      6.96 o 
  -4   3   2      704.46      784.72     14.97 o 
  -3   3   2     2442.43     2800.12     31.05 o 
  -2   3   2       56.92       47.75      1.64 o 
  -1   3   2     2068.09     1976.98     11.29 o 
   0   3   2     1359.69     1349.59     11.60 o 
   1   3   2      566.85      583.65      7.90 o 
   2   3   2       12.41       10.12      1.71 o 
   3   3   2      125.49      128.30      8.11 o 
   4   3   2     1370.09     1410.11     47.28 o 
   5   3   2       71.18       79.76     10.15 o 
   6   3   2        9.50       10.72      4.59 o 
  -7   4   2       26.75       23.05      4.06 o 
  -6   4   2      141.36      174.99     13.42 o 
  -5   4   2        0.91       12.67      4.08 o 
  -4   4   2      248.68      280.01      9.29 o 
  -3   4   2     1345.85     1285.52     25.14 o 
  -2   4   2     5320.86     5448.27     36.56 o 
  -1   4   2      118.06       89.99      3.15 o 
   0   4   2     4646.63     4774.05     28.34 o 
   1   4   2     2626.71     2632.23     18.27 o 
   2   4   2      120.67       95.14      3.06 o 
   3   4   2       70.77       70.11      5.20 o 
   4   4   2       23.43       88.31     31.84 o 
   5   4   2      175.66      202.39     11.16 o 
   6   4   2      215.80      226.92     24.65 o 
  -7   5   2       54.59       66.76      6.53 o 
  -6   5   2      261.60      288.67     19.58 o 
  -5   5   2      443.94      436.30     24.35 o 
  -4   5   2      472.73      458.90     21.31 o 
  -3   5   2      230.30      206.03      7.62 o 
  -2   5   2      353.27      296.36      4.50 o 
  -1   5   2     2074.87     2058.73     14.09 o 
   0   5   2     7178.99     7341.78     53.51 o 
   1   5   2     1279.67     1305.46     19.13 o 
   2   5   2        2.44        5.11      1.51 o 
   3   5   2      253.13      247.89      5.67 o 
   4   5   2      392.08      406.23     13.68 o 
   5   5   2        0.18       13.01      9.80 o 
   6   5   2       10.55       19.33      6.22 o 
  -7   6   2        1.00        8.68      3.16 o 
  -6   6   2        8.24        6.32      2.93 o 
  -5   6   2      336.33      363.88     16.87 o 
  -4   6   2     1045.47      956.81     28.87 o 
  -3   6   2       13.08       18.53      2.16 o 
  -2   6   2      268.05      250.02      4.86 o 
  -1   6   2     1229.25     1229.28      8.22 o 
   0   6   2     1753.39     1834.17     14.75 o 
   1   6   2     1058.15     1108.02     12.76 o 
   2   6   2     1503.60     1555.21     37.77 o 
   3   6   2      866.88      804.21     38.66 o 
   4   6   2        7.01       17.78      6.71 o 
   5   6   2      139.63      125.62     10.46 o 
   6   6   2        0.29        4.58      3.01 o 
  -7   7   2       33.11       42.83      6.11 o 
  -6   7   2      155.58      141.84      8.09 o 
  -5   7   2      709.09      715.89     40.91 o 
  -4   7   2      638.88      639.97     21.97 o 
  -3   7   2      416.21      402.75      6.65 o 
  -2   7   2      179.45      149.49      4.90 o 
  -1   7   2      283.93      254.05      3.78 o 
   0   7   2     1809.10     1856.14     12.78 o 
   1   7   2      239.50      199.81      7.30 o 
   2   7   2      177.66      128.49      7.52 o 
   3   7   2      350.98      336.51      9.80 o 
   4   7   2       14.03       15.92      4.27 o 
   5   7   2       23.79       24.50      4.60 o 
   6   7   2        0.04        6.41      4.00 o 
  -7   8   2        8.52       11.06      5.19 o 
  -6   8   2      313.71      283.95     11.55 o 
  -5   8   2      322.62      337.85     10.10 o 
  -4   8   2       49.33       63.97      8.53 o 
  -3   8   2      185.30      181.65      6.59 o 
  -2   8   2     2261.98     2337.89     21.84 o 
  -1   8   2     1414.48     1384.50     10.00 o 
   0   8   2      285.72      308.38      5.49 o 
   1   8   2        6.62       12.92      1.67 o 
   2   8   2     2002.70     1967.53    113.73 o 
   3   8   2        5.57       11.05      3.09 o 
   4   8   2      126.90      106.44      8.68 o 
   5   8   2      131.68      155.93     11.57 o 
   6   8   2       31.51       28.92      6.55 o 
  -7   9   2       83.78       83.30      8.20 o 
  -6   9   2      107.74      123.15     10.20 o 
  -5   9   2      203.55      182.09     11.75 o 
  -4   9   2        0.56        0.50      1.87 o 
  -3   9   2      702.69      687.96     12.85 o 
  -2   9   2      260.28      254.93      8.30 o 
  -1   9   2     1579.83     1561.07     14.33 o 
   0   9   2     1388.35     1414.27     16.77 o 
   1   9   2        6.51       13.00      1.15 o 
   2   9   2      264.84      251.69      6.13 o 
   3   9   2      237.91      232.24      8.05 o 
   4   9   2      240.20      242.33     10.63 o 
   5   9   2        0.11        9.66      4.26 o 
   6   9   2        0.22        4.44      2.86 o 
  -7  10   2       48.89       35.52      7.45 o 
  -6  10   2      114.66      104.28      8.82 o 
  -5  10   2        0.18        2.34      1.56 o 
  -4  10   2        3.73        4.43      1.97 o 
  -3  10   2       26.84       19.45      2.88 o 
  -2  10   2      154.22      134.04      5.15 o 
  -1  10   2     1352.38     1315.19     13.11 o 
   0  10   2       29.08       27.48      1.91 o 
   1  10   2        3.10        4.28      1.44 o 
   2  10   2        3.66        3.01      1.14 o 
   3  10   2        4.02        5.04      2.74 o 
   4  10   2      142.18      131.95      9.86 o 
   5  10   2        0.31        4.79      2.48 o 
   6  10   2       19.18       15.75      3.66 o 
  -7  11   2       27.17       47.09      7.51 o 
  -6  11   2       75.20       75.26      6.72 o 
  -5  11   2       35.05       38.65      3.13 o 
  -4  11   2      217.35      197.77      6.01 o 
  -3  11   2      656.67      638.98     11.84 o 
  -2  11   2      495.99      488.43      6.75 o 
  -1  11   2     3401.73     3560.22     30.85 o 
   0  11   2      132.30      106.69      4.13 o 
   1  11   2       87.14       95.57      3.73 o 
   2  11   2      156.60      163.39      4.76 o 
   3  11   2     1013.24      969.18     27.56 o 
   4  11   2      254.15      261.20      8.32 o 
   5  11   2        4.66       10.90      3.09 o 
  -7  12   2       12.51       11.12      4.99 o 
  -6  12   2       17.68       17.01      2.79 o 
  -5  12   2      333.04      301.82      7.54 o 
  -4  12   2       94.50       86.78      6.14 o 
  -3  12   2        0.18        2.45      1.64 o 
  -2  12   2      335.91      319.16      6.63 o 
  -1  12   2      122.48      146.71      4.94 o 
   0  12   2     2292.48     2417.85     29.33 o 
   1  12   2       29.31       36.13      3.86 o 
   2  12   2      157.86      133.90      7.30 o 
   3  12   2        0.45        2.54      2.05 o 
   4  12   2       16.43       10.02      2.77 o 
   5  12   2        5.01        2.58      2.82 o 
  -7  13   2        3.90        7.65      2.48 o 
  -6  13   2       35.85       46.91      4.86 o 
  -5  13   2        0.02        2.61      3.01 o 
  -4  13   2      213.37      197.14     16.58 o 
  -3  13   2      408.07      401.70      9.32 o 
  -2  13   2       33.76       30.35      2.22 o 
  -1  13   2       48.90       46.79      2.15 o 
   0  13   2        1.98       -0.35      1.47 o 
   1  13   2     1663.26     1733.93     26.32 o 
   2  13   2      167.07      166.53      4.83 o 
   3  13   2        0.49        4.92      1.73 o 
   4  13   2      244.25      246.94      9.12 o 
   5  13   2       33.35       35.22      4.97 o 
  -7  14   2       21.73       19.47      4.60 o 
  -6  14   2       13.65       19.45      3.06 o 
  -5  14   2        3.03        3.86      1.85 o 
  -4  14   2       64.92       54.79      4.00 o 
  -3  14   2        1.89        6.60      1.53 o 
  -2  14   2      342.22      335.23      6.49 o 
  -1  14   2       36.32       38.31      2.66 o 
   0  14   2      263.39      245.80      6.47 o 
   1  14   2      209.55      202.00      6.11 o 
   2  14   2       41.73       43.79      3.10 o 
   3  14   2        0.09        5.06      1.80 o 
   4  14   2        2.03        5.69      1.59 o 
   5  14   2        0.48        7.22      2.85 o 
  -7  15   2       34.92       41.81      7.47 o 
  -6  15   2       25.36       30.08      3.71 o 
  -5  15   2      277.42      277.51      9.83 o 
  -4  15   2       50.75       57.33      3.86 o 
  -3  15   2       85.22       84.81      4.71 o 
  -2  15   2       14.23       20.86      2.97 o 
  -1  15   2       48.58       31.69      2.96 o 
   0  15   2     1014.98     1062.34     21.06 o 
   1  15   2      993.45      932.67     19.40 o 
   2  15   2        0.75        4.93      1.58 o 
   3  15   2       60.25       72.04      4.74 o 
   4  15   2        4.61        8.76      2.08 o 
   5  15   2       79.53       70.04     10.03 o 
  -6  16   2        8.14        9.53      2.88 o 
  -5  16   2      231.79      210.01      7.18 o 
  -4  16   2      611.34      630.51     13.22 o 
  -3  16   2       54.14       48.96      3.09 o 
  -2  16   2       48.72       43.74      2.77 o 
  -1  16   2        4.52        2.71      1.29 o 
   0  16   2       87.42       68.86      7.12 o 
   1  16   2       50.71       47.58      3.23 o 
   2  16   2      151.72      150.01      6.47 o 
   3  16   2        5.24        1.61      1.78 o 
   4  16   2        3.68        8.71      2.58 o 
   5  16   2        2.99        2.89      3.39 o 
  -6  17   2       22.90       25.45      4.35 o 
  -5  17   2       25.42       30.64      3.22 o 
  -4  17   2      261.95      256.11      8.17 o 
  -3  17   2      605.62      605.01     14.83 o 
  -2  17   2       95.07       85.85      3.22 o 
  -1  17   2        1.02        0.31      1.52 o 
   0  17   2      272.15      275.58      9.60 o 
   1  17   2      317.43      310.43     10.40 o 
   2  17   2        0.22        3.37      1.91 o 
   3  17   2      124.95      125.14      6.19 o 
   4  17   2      115.93      132.25      7.26 o 
   5  17   2       49.28       50.86      7.53 o 
  -6  18   2        1.46        1.18      2.49 o 
  -5  18   2      160.39      142.20      9.76 o 
  -4  18   2       10.86        8.38      2.72 o 
  -3  18   2        2.65        4.18      2.03 o 
  -2  18   2      670.11      659.75     20.40 o 
  -1  18   2        2.38        0.02      2.16 o 
   0  18   2       86.40       86.81      4.89 o 
   1  18   2        5.71        6.14      1.90 o 
   2  18   2      149.16      148.54      6.57 o 
   3  18   2        7.50        6.42      2.31 o 
   4  18   2       24.22       18.11      4.01 o 
   5  18   2        0.07        0.70      2.02 o 
  -6  19   2       10.32       10.46      2.77 o 
  -5  19   2       40.06       37.22      4.59 o 
  -4  19   2      243.90      256.05     10.38 o 
  -3  19   2      330.83      340.66      8.81 o 
  -2  19   2        7.79        6.20      3.75 o 
  -1  19   2      495.05      505.00     15.53 o 
   0  19   2      156.56      157.59      6.95 o 
   1  19   2       36.18       37.71      4.48 o 
   2  19   2       13.48       19.57      2.64 o 
   3  19   2      329.66      348.12      9.92 o 
   4  19   2       29.17       21.30      4.29 o 
  -6  20   2       17.47       12.44      2.91 o 
  -5  20   2       26.00       19.88      3.81 o 
  -4  20   2       53.21       51.16      5.08 o 
  -3  20   2       56.48       63.03      5.73 o 
  -2  20   2      156.57      152.85      8.26 o 
  -1  20   2      151.13      142.89      8.38 o 
   0  20   2       69.93       81.24      5.97 o 
   1  20   2       13.60       14.10      4.38 o 
   2  20   2        1.04        6.59      1.90 o 
   3  20   2       28.59       24.41      2.87 o 
   4  20   2       12.40        7.14      2.61 o 
  -5  21   2        8.17        9.66      2.86 o 
  -4  21   2      157.00      163.57     10.86 o 
  -3  21   2       10.77        4.35      5.79 o 
  -2  21   2        6.17        3.65      2.38 o 
  -1  21   2        3.34        2.75      2.67 o 
   0  21   2      212.29      202.91      9.18 o 
   1  21   2       40.98       60.98      5.28 o 
   2  21   2       15.67       23.03      3.83 o 
   3  21   2        3.21        4.47      3.51 o 
   4  21   2        1.81        1.66      2.80 o 
  -5  22   2       10.24        8.81      5.26 o 
  -4  22   2       37.47       30.49      5.49 o 
  -3  22   2        5.13       13.72      3.86 o 
  -2  22   2       50.75       53.37      5.52 o 
  -1  22   2       46.51       55.04      5.13 o 
   0  22   2        8.07        5.92      3.03 o 
   1  22   2       58.97       71.87      6.07 o 
   2  22   2      221.01      214.43     10.20 o 
   3  22   2        0.03        2.08      3.22 o 
   4  22   2        0.96        4.21      5.25 o 
  -5  23   2       14.58       19.19      4.37 o 
  -4  23   2       61.94       54.37      5.96 o 
  -3  23   2       15.02       19.63      3.24 o 
  -2  23   2        3.24        7.97      3.70 o 
  -1  23   2        1.46        7.58      3.12 o 
   0  23   2        4.00        9.06      4.37 o 
   1  23   2       90.44       91.30     12.19 o 
   2  23   2       87.91       99.79      9.43 o 
   3  23   2       22.28       20.24      5.19 o 
  -5  24   2       25.62       18.02      4.03 o 
  -4  24   2       53.79       62.96      5.31 o 
  -3  24   2       26.50       30.23      4.26 o 
  -2  24   2        0.64        9.35      2.83 o 
  -1  24   2      118.52      129.32      7.32 o 
   0  24   2        2.59        9.57      3.40 o 
   1  24   2       19.77       16.61      3.26 o 
   2  24   2       44.43       50.36      5.54 o 
   3  24   2      119.66      101.15     14.82 o 
  -4  25   2       11.93       14.55      3.71 o 
  -3  25   2       18.93       22.80      4.11 o 
  -2  25   2        0.00        3.71      2.34 o 
  -1  25   2       12.24        9.38      2.80 o 
   0  25   2       26.83       26.41      4.14 o 
   1  25   2        0.26        9.17      3.15 o 
   2  25   2       55.84       82.36      8.30 o 
   3  25   2       44.52       27.24      6.14 o 
  -4  26   2       19.88       22.01      4.24 o 
  -3  26   2       46.43       64.14      6.20 o 
  -2  26   2      109.23      112.67      7.46 o 
  -1  26   2       72.61       83.07      7.34 o 
   0  26   2        0.06        5.11      3.02 o 
   1  26   2       41.64       50.70      5.18 o 
   2  26   2        4.70        8.18      3.48 o 
  -3  27   2        9.29       14.75      3.81 o 
  -2  27   2       36.34       42.67      6.14 o 
  -1  27   2        0.13        5.62      2.63 o 
   0  27   2        5.54       13.04      3.40 o 
   1  27   2        4.18        3.53      2.43 o 
   2  27   2        0.35        5.99      3.07 o 
  -3  28   2        1.41        3.78      2.87 o 
  -2  28   2       29.60       29.11      5.31 o 
  -1  28   2      146.58      144.82     14.51 o 
   0  28   2        5.29        8.46      5.23 o 
   1  28   2       19.06       27.87      5.94 o 
  -2  29   2        3.30       10.81      3.25 o 
  -1  29   2        2.03        6.72      3.40 o 
   0  29   2        0.96        7.10      4.28 o 
  -8   1   3       98.23       90.97     14.06 o 
  -7   1   3       41.87       48.57      5.20 o 
  -6   1   3        5.21        6.70      1.59 o 
  -5   1   3      327.42      328.17      7.81 o 
  -4   1   3     1857.49     2030.48     33.65 o 
  -3   1   3     1293.90     1343.71     18.72 o 
  -2   1   3      185.97      157.45      2.38 o 
  -1   1   3     4414.24     4735.63     31.51 o 
   0   1   3     3859.32     3868.27     37.32 o 
   1   1   3       98.67      101.29      4.55 o 
   2   1   3     1444.53     1517.37     33.48 o 
   3   1   3      427.31      448.74     13.97 o 
   4   1   3      132.06      159.72     12.14 o 
   5   1   3        0.91        2.97      3.31 o 
   6   1   3       80.45       87.15     15.89 o 
  -8   2   3        0.02        7.79      3.44 o 
  -7   2   3       56.98       70.57      6.75 o 
  -6   2   3       64.70       54.37      6.08 o 
  -5   2   3        2.24        5.79      4.16 o 
  -4   2   3     1082.39     1245.73     26.15 o 
  -3   2   3       36.97       40.47      2.60 o 
  -2   2   3     1727.65     1725.70     10.15 o 
  -1   2   3     1232.67     1121.05      7.05 o 
   0   2   3       39.17       34.35      2.54 o 
   1   2   3     1060.61     1117.93     14.61 o 
   2   2   3      465.70      503.14     12.86 o 
   3   2   3       68.62      118.70     11.52 o 
   4   2   3      267.08      288.25      9.50 o 
   5   2   3       62.97       52.64      9.47 o 
   6   2   3        0.03        5.82      3.93 o 
  -8   3   3       55.48       61.84     11.32 o 
  -7   3   3       73.72       75.00      6.20 o 
  -6   3   3      162.52      166.30      8.53 o 
  -5   3   3       60.47       59.21      4.03 o 
  -4   3   3     1087.44     1258.50     31.49 o 
  -3   3   3      328.93      314.81      6.76 o 
  -2   3   3     4834.37     5109.37     50.87 o 
  -1   3   3      858.52      821.60     12.74 o 
   0   3   3        6.54        2.31      0.60 o 
   1   3   3     1867.01     1942.73     38.73 o 
   2   3   3        1.23       15.35      3.37 o 
   3   3   3      853.46      888.84     44.16 o 
   4   3   3       16.83       39.68      5.19 o 
   5   3   3        0.11        8.21      4.11 o 
  -8   4   3        3.23       12.10      4.15 o 
  -7   4   3        9.48       17.59      3.50 o 
  -6   4   3      194.25      176.18      6.47 o 
  -5   4   3      279.27      286.19     10.37 o 
  -4   4   3      424.01      507.53     35.98 o 
  -3   4   3     1142.14     1321.37     17.42 o 
  -2   4   3      691.39      677.78      9.75 o 
  -1   4   3      305.13      274.88      4.20 o 
   0   4   3      625.01      568.62      7.11 o 
   1   4   3       62.61       49.63      2.92 o 
   2   4   3      249.00      221.55      4.86 o 
   3   4   3        5.08       38.15      9.13 o 
   4   4   3       41.71       40.34      4.49 o 
   5   4   3       46.94       41.27      7.15 o 
  -8   5   3       47.34       51.62      7.76 o 
  -7   5   3      220.83      205.95     15.33 o 
  -6   5   3       34.13       44.30      4.99 o 
  -5   5   3        0.09        4.36      2.31 o 
  -4   5   3     1410.11     1450.15     27.96 o 
  -3   5   3     1144.07     1249.74     16.56 o 
  -2   5   3       44.23       37.90      1.55 o 
  -1   5   3     3131.21     3214.55     23.60 o 
   0   5   3        4.72        4.37      0.71 o 
   1   5   3      791.03      875.39     10.97 o 
   2   5   3      112.13      119.04      6.43 o 
   3   5   3      870.47      919.73     62.76 o 
   4   5   3        8.18        5.97      5.06 o 
   5   5   3      100.04      108.04     10.45 o 
  -8   6   3        0.96        3.90      2.56 o 
  -7   6   3       15.72       10.23      2.67 o 
  -6   6   3      178.90      172.96      6.35 o 
  -5   6   3        1.34        3.61      2.91 o 
  -4   6   3      139.30      134.13      7.11 o 
  -3   6   3       54.03       43.30      4.44 o 
  -2   6   3     6128.22     6332.04     95.49 o 
  -1   6   3      386.65      389.65      5.51 o 
   0   6   3      194.97      165.61      5.57 o 
   1   6   3        0.60        0.43      0.90 o 
   2   6   3      216.00      208.33      4.05 o 
   3   6   3       34.47       36.98      7.45 o 
   4   6   3       38.43       37.67      5.19 o 
   5   6   3      130.03      140.88     11.53 o 
  -8   7   3        9.36       15.84      5.52 o 
  -7   7   3        6.47       11.50      3.27 o 
  -6   7   3       36.98       32.15      3.10 o 
  -5   7   3      989.57      969.07     31.68 o 
  -4   7   3       68.04       53.58      4.08 o 
  -3   7   3     1287.58     1281.65     17.02 o 
  -2   7   3      129.51      119.32      5.21 o 
  -1   7   3       70.26       63.47      3.01 o 
   0   7   3      727.09      646.83      9.10 o 
   1   7   3        0.01        3.12      1.65 o 
   2   7   3      649.79      554.23     11.10 o 
   3   7   3       10.22       17.61      3.48 o 
   4   7   3      144.73      164.67     16.25 o 
   5   7   3       16.80       17.10      4.96 o 
  -8   8   3        0.60        4.39      3.89 o 
  -7   8   3       17.67       15.81      5.15 o 
  -6   8   3        0.50        4.33      2.34 o 
  -5   8   3       61.59       66.73      6.59 o 
  -4   8   3        1.11        4.11      1.32 o 
  -3   8   3      940.61     1063.48     17.84 o 
  -2   8   3      211.21      186.45      6.93 o 
  -1   8   3      761.51      800.96      7.51 o 
   0   8   3      922.93      911.95     10.41 o 
   1   8   3      697.24      713.30     11.13 o 
   2   8   3       20.58       16.02      2.92 o 
   3   8   3      752.29      766.97     25.45 o 
   4   8   3      345.15      400.04     15.90 o 
   5   8   3       20.30       14.56      4.35 o 
  -7   9   3        2.08        8.80      2.95 o 
  -6   9   3        4.91        2.86      1.70 o 
  -5   9   3        0.09        7.67      2.96 o 
  -4   9   3       38.49       35.78      3.32 o 
  -3   9   3       38.96       46.58      4.33 o 
  -2   9   3        3.06        6.09      1.14 o 
  -1   9   3        3.91        1.99      1.01 o 
   0   9   3     2031.76     2069.93     20.01 o 
   1   9   3      445.30      431.21      7.98 o 
   2   9   3      255.56      262.35      9.62 o 
   3   9   3        0.84        7.32      3.22 o 
   4   9   3      347.40      380.33     17.35 o 
   5   9   3       42.05       46.16      7.04 o 
  -7  10   3       43.90       46.10      5.83 o 
  -6  10   3      230.14      244.70     10.08 o 
  -5  10   3      499.12      528.85     15.90 o 
  -4  10   3      203.53      199.87      6.52 o 
  -3  10   3      674.12      699.25     10.98 o 
  -2  10   3       86.10      102.48      4.63 o 
  -1  10   3     3384.65     3491.30     42.86 o 
   0  10   3     2119.99     2220.45     29.20 o 
   1  10   3     1053.82     1061.82     16.60 o 
   2  10   3      637.70      683.22     14.71 o 
   3  10   3       31.25       39.20      4.63 o 
   4  10   3       21.37       30.67      5.97 o 
   5  10   3       76.90       77.39      7.38 o 
  -7  11   3        8.22       12.75      3.50 o 
  -6  11   3        0.41        5.02      5.02 o 
  -5  11   3       42.93       39.47      4.80 o 
  -4  11   3        0.23        4.99      2.19 o 
  -3  11   3       17.61       16.69      1.75 o 
  -2  11   3       96.86       73.49      5.04 o 
  -1  11   3       17.11       19.69      1.95 o 
   0  11   3      808.80      853.57     18.41 o 
   1  11   3        0.00        1.23      1.29 o 
   2  11   3       40.14       36.36      2.56 o 
   3  11   3      166.05      160.64      5.65 o 
   4  11   3       88.13       83.98      8.77 o 
   5  11   3       43.72       45.21      7.81 o 
  -7  12   3      129.31      155.63     12.40 o 
  -6  12   3      330.92      309.62     10.10 o 
  -5  12   3      233.01      224.95      8.14 o 
  -4  12   3      251.53      252.01      6.68 o 
  -3  12   3      794.64      830.51     13.40 o 
  -2  12   3      370.45      335.91      5.97 o 
  -1  12   3     1101.40     1072.55     16.21 o 
   0  12   3      599.92      572.19      9.32 o 
   1  12   3      502.75      496.41      9.71 o 
   2  12   3       45.38       47.04      3.78 o 
   3  12   3      329.74      299.62      8.94 o 
   4  12   3       75.36       85.03      6.71 o 
   5  12   3      123.82      134.38     14.77 o 
  -7  13   3        0.95        7.67      2.40 o 
  -6  13   3       16.41       12.72      2.65 o 
  -5  13   3       78.44       73.43      4.51 o 
  -4  13   3      126.54      125.04      5.71 o 
  -3  13   3       39.01       35.46      3.50 o 
  -2  13   3      488.44      460.69      8.71 o 
  -1  13   3       12.48       10.31      1.67 o 
   0  13   3       38.60       44.64      3.01 o 
   1  13   3        4.14        7.39      1.64 o 
   2  13   3      398.75      418.93     12.39 o 
   3  13   3        0.72        3.08      2.27 o 
   4  13   3       19.53       10.32      2.39 o 
   5  13   3       15.24       13.98      4.47 o 
  -7  14   3       75.92       70.59      7.82 o 
  -6  14   3      128.46      134.78      8.76 o 
  -5  14   3        7.24        7.87      2.37 o 
  -4  14   3       12.50        9.11      2.20 o 
  -3  14   3      846.53      900.94     17.30 o 
  -2  14   3      476.32      476.15      8.46 o 
  -1  14   3      234.01      232.58      4.03 o 
   0  14   3      351.38      330.78      7.58 o 
   1  14   3       91.86       79.47      3.26 o 
   2  14   3      218.31      192.69      6.99 o 
   3  14   3      258.16      277.17      9.60 o 
   4  14   3       58.71       58.97      6.02 o 
   5  14   3        0.08        9.25      2.67 o 
  -7  15   3        2.34        5.45      2.49 o 
  -6  15   3       25.39       20.00      2.70 o 
  -5  15   3       82.42       68.00      4.73 o 
  -4  15   3        7.18       11.74      2.18 o 
  -3  15   3      371.01      361.08      9.17 o 
  -2  15   3       66.34       59.48      5.03 o 
  -1  15   3       46.99       47.61      3.67 o 
   0  15   3        9.04        9.44      1.78 o 
   1  15   3      121.03      107.39      7.69 o 
   2  15   3       40.06       40.34      2.67 o 
   3  15   3       29.94       32.56      5.50 o 
   4  15   3        1.35        5.38      2.88 o 
   5  15   3        7.21        6.62      3.54 o 
  -7  16   3       33.22       36.43      7.45 o 
  -6  16   3       53.96       55.45      4.64 o 
  -5  16   3        3.84        8.22      1.99 o 
  -4  16   3       34.40       39.85      3.58 o 
  -3  16   3      682.14      671.34     20.91 o 
  -2  16   3      646.99      605.41     11.66 o 
  -1  16   3      162.26      167.58      3.97 o 
   0  16   3        6.75        9.22      1.69 o 
   1  16   3      415.76      422.12     13.74 o 
   2  16   3       73.70       65.28      5.38 o 
   3  16   3       40.20       43.56      7.20 o 
   4  16   3       23.97       29.12      5.26 o 
  -7  17   3       20.26       11.70      4.46 o 
  -6  17   3        6.77        9.16      3.92 o 
  -5  17   3       41.77       37.86      3.48 o 
  -4  17   3      726.57      760.85     15.57 o 
  -3  17   3       64.93       54.16      3.96 o 
  -2  17   3      957.09      967.97     29.37 o 
  -1  17   3       66.45       52.23      5.69 o 
   0  17   3      197.96      211.08     10.00 o 
   1  17   3       15.04       12.89      3.04 o 
   2  17   3       21.75       17.30      3.82 o 
   3  17   3      233.82      231.97     12.47 o 
   4  17   3       37.01       26.65      6.76 o 
  -6  18   3       49.86       54.28      6.33 o 
  -5  18   3      339.23      338.47     10.79 o 
  -4  18   3      187.71      177.41      7.40 o 
  -3  18   3        1.05        2.93      1.92 o 
  -2  18   3      503.05      513.49     14.77 o 
  -1  18   3      382.08      390.38     12.79 o 
   0  18   3        6.02        5.23      2.67 o 
   1  18   3      322.63      336.88      8.80 o 
   2  18   3       41.32       46.50      3.82 o 
   3  18   3       40.49       44.94     12.12 o 
   4  18   3       58.04       47.96      8.16 o 
  -6  19   3        5.18        8.78      2.64 o 
  -5  19   3       72.18       53.78      6.98 o 
  -4  19   3       51.57       49.70      3.90 o 
  -3  19   3        0.98       -0.81      3.19 o 
  -2  19   3      213.70      208.91      9.08 o 
  -1  19   3        2.59        2.83      1.59 o 
   0  19   3      333.45      325.97      8.28 o 
   1  19   3        1.93        3.00      1.71 o 
   2  19   3        0.54        6.59      2.92 o 
   3  19   3       49.74       30.59      5.49 o 
   4  19   3       23.05       37.37     10.11 o 
  -6  20   3        6.63       12.41      4.36 o 
  -5  20   3        0.32        4.23      2.16 o 
  -4  20   3       30.99       34.34      6.30 o 
  -3  20   3       66.35       78.31      7.32 o 
  -2  20   3        4.61        8.18      2.81 o 
  -1  20   3        0.48        0.32      2.75 o 
   0  20   3        0.10        3.02      1.58 o 
   1  20   3      171.09      177.93      6.55 o 
   2  20   3      373.84      390.65      9.83 o 
   3  20   3       32.17       26.68      3.99 o 
   4  20   3        5.20       12.96      4.39 o 
  -6  21   3        3.35        7.26      2.91 o 
  -5  21   3       40.50       38.60      4.80 o 
  -4  21   3      187.40      201.51      9.92 o 
  -3  21   3       28.36       25.53      3.79 o 
  -2  21   3        5.35        5.28      2.70 o 
  -1  21   3      162.01      164.69      7.91 o 
   0  21   3      140.40      147.72      7.67 o 
   1  21   3       79.63       87.34      6.03 o 
   2  21   3       67.39       76.00      6.59 o 
   3  21   3       48.81       58.23      6.03 o 
  -5  22   3        1.33        4.34      2.76 o 
  -4  22   3        5.42        9.15      3.90 o 
  -3  22   3       96.42      106.42      7.48 o 
  -2  22   3      126.59      127.99      7.78 o 
  -1  22   3        1.56        4.46      2.62 o 
   0  22   3        0.07        2.84      2.63 o 
   1  22   3        0.61        4.50      1.98 o 
   2  22   3       39.59       39.53      5.34 o 
   3  22   3       85.89       87.36     11.46 o 
  -5  23   3      246.20      239.45     22.80 o 
  -4  23   3        4.36        8.18      3.11 o 
  -3  23   3      147.02      151.58      9.42 o 
  -2  23   3       50.48       54.51      5.87 o 
  -1  23   3      131.64      135.55     11.79 o 
   0  23   3       19.15       28.16      3.40 o 
   1  23   3        0.83        9.53      4.25 o 
   2  23   3      289.15      283.62     17.12 o 
   3  23   3        0.02        0.81      3.05 o 
  -5  24   3        9.19        7.53      2.74 o 
  -4  24   3        1.63        5.77      2.95 o 
  -3  24   3       18.70       26.66      4.43 o 
  -2  24   3      111.47      112.16      6.74 o 
  -1  24   3      108.48      109.75      7.80 o 
   0  24   3       20.94       19.47      3.46 o 
   1  24   3       99.31      102.48      8.49 o 
   2  24   3       25.62       19.75      8.27 o 
   3  24   3        4.39        3.03      3.80 o 
  -4  25   3       14.07       21.67      5.37 o 
  -3  25   3        3.21        5.04      3.11 o 
  -2  25   3        5.76       11.04      3.35 o 
  -1  25   3      248.48      266.01     14.48 o 
   0  25   3       15.69       25.01      4.17 o 
   1  25   3       44.38       39.01      6.21 o 
   2  25   3       24.07       25.17      4.89 o 
  -4  26   3       82.66       70.12      8.56 o 
  -3  26   3       43.82       49.79      5.48 o 
  -2  26   3       14.83       13.68      5.20 o 
  -1  26   3       21.97       23.43      4.21 o 
   0  26   3        0.13        5.49      3.44 o 
   1  26   3        9.45       17.25      4.00 o 
   2  26   3        0.04       10.89      3.58 o 
  -4  27   3       62.84       62.79     10.55 o 
  -3  27   3        1.27        6.79      3.25 o 
  -2  27   3        8.00        8.05      2.46 o 
  -1  27   3       60.31       56.14      5.00 o 
   0  27   3       41.22       44.66      6.14 o 
   1  27   3        4.67        6.72      3.13 o 
  -3  28   3       10.54       15.69      4.06 o 
  -2  28   3       12.87       13.60      4.31 o 
  -1  28   3       10.52        9.82      3.37 o 
   0  28   3        0.28        6.68      2.98 o 
   1  28   3        3.30        7.35      3.16 o 
  -2  29   3        2.12        8.59      4.63 o 
  -1  29   3       45.24       47.07      5.60 o 
   0  29   3       65.86       61.75      6.68 o 
  -8   0   4        0.28        5.99      5.22 o 
  -7   0   4      537.82      519.85     26.49 o 
  -6   0   4        0.07        4.58      4.18 o 
  -5   0   4      167.65      144.38      6.26 o 
  -4   0   4      371.64      304.93      8.65 o 
  -3   0   4     3717.83     3705.68     59.23 o 
  -2   0   4       76.19       66.87      1.93 o 
  -1   0   4     1258.38     1247.94     12.84 o 
   0   0   4        6.57       16.57      2.11 o 
   1   0   4     1791.60     1832.59     60.03 o 
   2   0   4      112.29      127.46      9.33 o 
   3   0   4      536.62      548.36     24.24 o 
   4   0   4      101.84      127.33     13.32 o 
   5   0   4       59.57       53.66      9.26 o 
  -8   1   4       23.11       25.01      9.50 o 
  -7   1   4       32.54       58.48      6.28 o 
  -6   1   4        4.39       13.77      3.43 o 
  -5   1   4        3.14        4.69      2.06 o 
  -4   1   4      194.49      193.65      6.81 o 
  -3   1   4      254.13      267.45      8.42 o 
  -2   1   4       16.32       13.20      1.14 o 
  -1   1   4       54.93       45.66      1.80 o 
   0   1   4      147.64      152.81      5.24 o 
   1   1   4       22.77       48.72      6.84 o 
   2   1   4       56.66       67.00      6.82 o 
   3   1   4        1.92       15.80     11.66 o 
   4   1   4        0.63        9.39      4.75 o 
   5   1   4        8.52       15.07      3.77 o 
  -8   2   4       12.21       13.81      3.65 o 
  -7   2   4      281.87      300.74     17.69 o 
  -6   2   4      267.90      264.25     10.60 o 
  -5   2   4       44.16       47.55      4.30 o 
  -4   2   4      266.55      233.63      8.28 o 
  -3   2   4     4432.70     4633.89     49.76 o 
  -2   2   4     1150.66     1170.08      9.14 o 
  -1   2   4      137.05      123.48      2.23 o 
   0   2   4      300.83      249.95      8.21 o 
   1   2   4     2190.96     2245.04     70.98 o 
   2   2   4      103.18      124.91      6.36 o 
   3   2   4       16.28       14.45      3.54 o 
   4   2   4      335.18      323.27     16.41 o 
   5   2   4       21.80       20.21      4.56 o 
  -8   3   4       30.28       40.22     10.68 o 
  -7   3   4      130.00      124.24     10.05 o 
  -6   3   4      135.79      131.78      7.23 o 
  -5   3   4       75.41       91.44      7.88 o 
  -4   3   4        1.44        6.72      1.44 o 
  -3   3   4        1.73        3.83      0.89 o 
  -2   3   4      298.24      273.67      5.13 o 
  -1   3   4      607.64      585.47      8.68 o 
   1   3   4     1285.90     1431.92     31.96 o 
   2   3   4        5.92       12.29      2.50 o 
   3   3   4       12.98       14.78      3.24 o 
   4   3   4        6.89       27.29      5.48 o 
   5   3   4        1.34        9.94      3.95 o 
  -8   4   4       27.74       23.69      5.02 o 
  -7   4   4       89.82      109.15      8.89 o 
  -6   4   4      174.09      190.46      8.90 o 
  -5   4   4       27.20       41.21      5.33 o 
  -4   4   4      192.06      207.68      7.71 o 
  -3   4   4       20.13       22.64      1.75 o 
  -2   4   4      822.63      840.34     14.53 o 
  -1   4   4     1037.72      962.26      9.52 o 
   0   4   4     2245.13     2334.57     25.76 o 
   1   4   4       49.39       47.13      4.00 o 
   2   4   4        0.57        4.98      2.32 o 
   3   4   4        2.91        3.69      2.13 o 
   4   4   4      213.16      189.23      8.66 o 
   5   4   4        6.40        2.29      4.01 o 
  -8   5   4       13.58       14.69      4.56 o 
  -7   5   4        3.34        6.86      2.37 o 
  -6   5   4       55.90       54.74      9.41 o 
  -5   5   4      611.81      650.68     24.14 o 
  -4   5   4      102.54      113.88      7.70 o 
  -3   5   4       11.24        8.97      1.76 o 
  -2   5   4       99.04      100.78      4.31 o 
  -1   5   4     4023.21     4217.02     49.22 o 
   0   5   4      204.04      204.77      7.79 o 
   1   5   4      351.73      363.19      6.45 o 
   2   5   4       41.49       42.68      3.06 o 
   3   5   4       19.40       29.71      6.93 o 
   4   5   4       17.69       25.13      4.73 o 
   5   5   4       97.38      117.52     13.90 o 
  -8   6   4       75.20       70.04      8.88 o 
  -7   6   4       29.06       37.06      5.72 o 
  -6   6   4      257.13      275.85     11.87 o 
  -5   6   4       15.78       23.87      6.52 o 
  -4   6   4       36.37       26.38      2.55 o 
  -3   6   4     1413.31     1414.69     14.80 o 
  -2   6   4     4836.54     5290.05     48.71 o 
  -1   6   4     2508.57     2754.41     27.68 o 
   0   6   4      767.92      843.05     12.93 o 
   1   6   4      565.15      509.30      9.52 o 
   2   6   4        0.04        3.04      1.66 o 
   3   6   4       71.38       78.33      6.50 o 
   4   6   4      113.41      129.44     10.97 o 
   5   6   4        8.02        6.17      3.69 o 
  -8   7   4        1.98        7.54      5.79 o 
  -7   7   4        4.61        5.07      2.25 o 
  -6   7   4      118.90      103.67      5.42 o 
  -5   7   4      254.84      258.93      7.93 o 
  -4   7   4       57.91       50.52      4.24 o 
  -3   7   4     3040.71     3372.68     52.76 o 
  -2   7   4     1686.17     1875.60     18.45 o 
  -1   7   4      428.63      420.22      5.52 o 
   0   7   4       92.66      109.13      5.07 o 
   1   7   4      133.38      133.17      3.70 o 
   2   7   4        8.29        4.59      1.48 o 
   3   7   4       13.26       17.15      4.58 o 
   4   7   4       10.61        7.41      3.30 o 
   5   7   4       67.73       71.67     10.50 o 
  -8   8   4       15.48        9.64      3.27 o 
  -7   8   4        1.37        4.99      2.18 o 
  -6   8   4       39.85       35.02      3.24 o 
  -5   8   4       14.92       20.42      2.28 o 
  -4   8   4     1257.77     1408.66     23.36 o 
  -3   8   4      492.75      454.14      7.37 o 
  -2   8   4      181.12      158.19      7.68 o 
  -1   8   4      176.14      197.22      7.29 o 
   0   8   4        0.15        0.62      1.25 o 
   1   8   4        4.42        4.47      1.32 o 
   2   8   4        1.98        9.24      3.21 o 
   3   8   4      239.27      237.77     11.33 o 
   4   8   4        0.04        6.40      3.03 o 
   5   8   4        0.17        7.97      3.85 o 
  -8   9   4       52.08       44.27      5.57 o 
  -7   9   4       38.92       41.76      4.23 o 
  -6   9   4       54.70       61.90      5.24 o 
  -5   9   4      538.97      568.82     16.94 o 
  -4   9   4        8.56        7.39      2.97 o 
  -3   9   4       79.20       93.40      4.01 o 
  -2   9   4     1576.82     1509.64     20.43 o 
  -1   9   4        0.96        8.93      1.38 o 
   0   9   4      591.86      576.93      9.79 o 
   1   9   4        2.32        4.37      1.48 o 
   2   9   4     1176.05     1192.23     36.73 o 
   3   9   4      154.87      151.35     10.65 o 
   4   9   4      155.91      153.59     12.81 o 
   5   9   4        6.00       15.71      4.60 o 
  -8  10   4        0.01        5.55      3.62 o 
  -7  10   4       95.16       99.50      8.44 o 
  -6  10   4      118.49      108.70      7.05 o 
  -5  10   4        0.20        4.31      1.97 o 
  -4  10   4      278.66      300.35      7.15 o 
  -3  10   4      348.23      387.61      7.63 o 
  -2  10   4      518.48      541.09      9.27 o 
  -1  10   4        1.60        3.75      1.46 o 
   0  10   4       28.21       26.98      2.19 o 
   1  10   4      165.08      171.18      6.60 o 
   2  10   4      528.10      570.14     16.85 o 
   3  10   4      192.03      178.66      8.44 o 
   4  10   4       94.74      111.43     10.07 o 
   5  10   4      110.82       91.64     11.35 o 
  -8  11   4       55.31       58.08      8.15 o 
  -7  11   4       78.53       81.44      6.89 o 
  -6  11   4        1.30        4.90      1.89 o 
  -5  11   4      494.61      500.48     12.45 o 
  -4  11   4      162.53      154.52      4.92 o 
  -3  11   4      228.36      254.45      5.39 o 
  -2  11   4     2295.29     2348.57     35.90 o 
  -1  11   4      959.36      934.54     15.81 o 
   0  11   4      436.89      455.10      9.29 o 
   1  11   4      375.87      382.55      8.87 o 
   2  11   4       98.60       90.24      5.65 o 
   3  11   4        9.92        5.80      2.93 o 
   4  11   4       46.92       36.74      7.29 o 
  -7  12   4       28.06       23.33      4.45 o 
  -6  12   4        9.97        7.79      2.61 o 
  -5  12   4      200.82      207.48     10.71 o 
  -4  12   4        8.70       13.28      2.18 o 
  -3  12   4        1.51        7.87      2.55 o 
  -2  12   4        8.87       10.34      2.50 o 
  -1  12   4       58.47       56.15      4.35 o 
   0  12   4      208.38      193.49      4.78 o 
   1  12   4       15.11       11.13      1.58 o 
   2  12   4      388.57      354.97      9.32 o 
   3  12   4      390.45      378.88     15.25 o 
   4  12   4       67.28       69.24      7.14 o 
  -7  13   4       46.10       59.43      6.89 o 
  -6  13   4       44.50       42.74      3.42 o 
  -5  13   4     1168.05     1184.28     25.60 o 
  -4  13   4       18.55       22.14      3.07 o 
  -3  13   4      856.45      873.05     16.25 o 
  -2  13   4     2120.41     2217.85     45.21 o 
  -1  13   4     1577.40     1706.24     25.74 o 
   0  13   4      102.60      110.46      7.04 o 
   1  13   4       23.05       27.73      3.83 o 
   2  13   4      473.25      437.29      9.88 o 
   3  13   4      117.09      115.58     11.13 o 
   4  13   4        2.89        5.84      2.69 o 
  -7  14   4        2.11        3.92      1.57 o 
  -6  14   4       14.09       21.09      2.88 o 
  -5  14   4      147.57      129.54      5.81 o 
  -4  14   4       42.64       53.06      4.01 o 
  -3  14   4      334.75      348.58     10.51 o 
  -2  14   4      771.27      715.05     13.57 o 
  -1  14   4       20.71       15.90      1.82 o 
   0  14   4        0.12        0.81      1.04 o 
   1  14   4        4.47        4.99      2.52 o 
   2  14   4       34.41       26.25      3.12 o 
   3  14   4        3.51        4.56      2.12 o 
   4  14   4        0.15        4.94      2.19 o 
  -7  15   4       36.64       37.91      5.53 o 
  -6  15   4        4.82        6.48      1.95 o 
  -5  15   4      107.32      105.67      5.70 o 
  -4  15   4      387.75      378.24     12.30 o 
  -3  15   4     1227.91     1238.72     25.52 o 
  -2  15   4      331.23      314.97      8.24 o 
  -1  15   4      934.77      895.15     18.23 o 
   0  15   4       39.01       35.03      2.34 o 
   1  15   4       51.32       52.77      3.44 o 
   2  15   4      413.50      398.73     11.97 o 
   3  15   4      308.17      316.92     12.41 o 
   4  15   4        9.04       11.75      4.33 o 
  -7  16   4        0.00        2.74      2.22 o 
  -6  16   4       17.32       21.99      3.40 o 
  -5  16   4      330.60      339.89     10.02 o 
  -4  16   4       16.57       18.17      2.82 o 
  -3  16   4      157.98      159.38      6.64 o 
  -2  16   4     1508.70     1436.84     41.18 o 
  -1  16   4      578.97      538.67     11.51 o 
   0  16   4      190.25      178.73      6.71 o 
   1  16   4        4.80        3.55      1.17 o 
   2  16   4        7.25        7.82      1.94 o 
   3  16   4        3.58        2.10      2.35 o 
   4  16   4        1.97        6.64      4.06 o 
  -7  17   4        4.24        4.30      2.75 o 
  -6  17   4       99.99       99.36      7.26 o 
  -5  17   4       94.02       88.85      6.07 o 
  -4  17   4      170.66      153.81      6.26 o 
  -3  17   4        9.47        6.51      1.54 o 
  -2  17   4      931.37      939.33     26.86 o 
  -1  17   4      448.21      434.64     13.97 o 
   0  17   4        6.25        7.32      2.03 o 
   1  17   4       30.60       29.53      4.59 o 
   2  17   4      156.26      158.35      8.45 o 
   3  17   4       51.21       60.99      7.93 o 
   4  17   4       28.04       19.78      4.91 o 
  -7  18   4        0.26        9.19      3.45 o 
  -6  18   4       44.47       46.14      4.86 o 
  -5  18   4      102.32      102.49      6.84 o 
  -4  18   4       63.11       56.82      3.53 o 
  -3  18   4        0.29        3.88      1.47 o 
  -2  18   4       63.38       68.43      5.23 o 
  -1  18   4      339.08      352.38     10.18 o 
   0  18   4       60.15       64.50      4.18 o 
   1  18   4       84.65       95.86      6.09 o 
   2  18   4       75.82       73.74      5.17 o 
   3  18   4       61.96       54.52      7.91 o 
  -6  19   4      101.82       67.64      5.62 o 
  -5  19   4        0.04        1.51      2.05 o 
  -4  19   4        1.39        1.32      3.28 o 
  -3  19   4       73.69       68.28      5.80 o 
  -2  19   4      460.35      502.35     13.29 o 
  -1  19   4        3.44        2.15      1.72 o 
   0  19   4        0.07        2.32      1.03 o 
   1  19   4       65.35       55.44      4.38 o 
   2  19   4        3.93        3.52      3.36 o 
   3  19   4        2.41        1.67      4.12 o 
  -6  20   4      131.05      141.34     14.39 o 
  -5  20   4        4.28        5.94      2.77 o 
  -4  20   4       56.59       60.92      5.89 o 
  -3  20   4       86.42       81.34      6.70 o 
  -2  20   4        3.27       -1.93      3.00 o 
  -1  20   4        3.78        2.87      2.40 o 
   0  20   4       18.77       17.30      3.19 o 
   1  20   4      358.25      361.18     13.15 o 
   2  20   4       61.39       69.15      6.00 o 
   3  20   4       62.41       58.58      8.86 o 
  -6  21   4      120.44      100.22     12.73 o 
  -5  21   4        0.30        6.91      3.04 o 
  -4  21   4        0.65        9.98      3.12 o 
  -3  21   4       31.60       35.79      5.68 o 
  -2  21   4       39.27       43.59      4.52 o 
  -1  21   4        0.52        5.59      1.98 o 
   0  21   4       17.50       19.39      4.08 o 
   1  21   4        9.43       19.13      3.78 o 
   2  21   4       25.64       27.39      5.22 o 
   3  21   4       73.01       76.64     14.40 o 
  -6  22   4       11.94        8.10      3.37 o 
  -5  22   4       45.87       44.88      5.59 o 
  -4  22   4      270.20      286.46     12.32 o 
  -3  22   4      141.38      147.68      7.74 o 
  -2  22   4      113.60      139.28      8.56 o 
  -1  22   4       16.88       14.61      3.78 o 
   0  22   4      176.01      178.45      8.84 o 
   1  22   4       25.29       21.56      3.91 o 
   2  22   4        1.28        1.12      5.93 o 
   3  22   4       83.21       73.93     11.77 o 
  -5  23   4        1.23        7.96      3.09 o 
  -4  23   4       11.51        9.83      2.99 o 
  -3  23   4       79.25       92.67      7.07 o 
  -2  23   4        5.38        4.72      2.65 o 
  -1  23   4        8.06       12.32      3.71 o 
   0  23   4       11.74       11.55      2.84 o 
   1  23   4        1.83        3.59      2.45 o 
   2  23   4        0.01        5.35      2.84 o 
  -5  24   4       26.22       19.80      4.41 o 
  -4  24   4       19.22       15.46      3.53 o 
  -3  24   4      175.97      198.56     11.48 o 
  -2  24   4      124.40      132.22      6.84 o 
  -1  24   4        0.54        1.76      2.50 o 
   0  24   4      393.19      412.12     20.79 o 
   1  24   4       48.39       56.06      5.06 o 
   2  24   4        0.05       -3.30      4.05 o 
  -5  25   4        2.33        9.71      3.90 o 
  -4  25   4      151.18      159.43     17.76 o 
  -3  25   4        9.05        6.79      3.36 o 
  -2  25   4        1.93       12.82      4.21 o 
  -1  25   4      157.60      186.19     13.37 o 
   0  25   4        5.53        9.32      2.94 o 
   1  25   4        9.88        8.36      3.73 o 
   2  25   4        6.27       11.95      4.70 o 
  -4  26   4       28.30       39.37      5.20 o 
  -3  26   4        7.74        6.68      2.43 o 
  -2  26   4        0.01       11.02      3.03 o 
  -1  26   4        2.44        3.01      2.87 o 
   0  26   4       80.70       76.56      8.56 o 
   1  26   4       17.91       18.54      3.91 o 
  -4  27   4       10.01       11.46      3.90 o 
  -3  27   4        0.65        1.70      2.63 o 
  -2  27   4        0.88        5.70      2.41 o 
  -1  27   4        1.53        3.66      2.13 o 
   0  27   4        5.00        3.96      2.80 o 
   1  27   4        1.08        4.04      4.51 o 
  -3  28   4       89.70       87.29     11.44 o 
  -2  28   4        5.26        6.95      2.80 o 
  -1  28   4       17.20       23.70      4.72 o 
   0  28   4       40.91       44.15      6.33 o 
  -8   1   5        8.81       13.38      3.26 o 
  -7   1   5        2.45       11.23      3.35 o 
  -6   1   5      562.47      598.45     27.69 o 
  -5   1   5      117.13      114.06      5.35 o 
  -4   1   5       11.65       12.14      1.66 o 
  -3   1   5       16.22       34.60      2.80 o 
  -2   1   5     9545.45    10629.14    329.72 o 
  -1   1   5      586.96      580.47      7.93 o 
   0   1   5      922.38      926.71     12.89 o 
   1   1   5       61.43       38.05      3.45 o 
   2   1   5      328.34      358.35     13.16 o 
   3   1   5       65.93       62.77      6.43 o 
   4   1   5       78.03       90.97      9.02 o 
  -8   2   5        4.38        5.65      8.13 o 
  -7   2   5      179.10      178.79      7.39 o 
  -6   2   5      186.82      177.63     10.03 o 
  -5   2   5       54.43       59.14      4.94 o 
  -4   2   5       16.31       15.61      1.41 o 
  -3   2   5      175.60      206.29      7.21 o 
  -2   2   5      143.42      165.88      7.25 o 
  -1   2   5        1.39        1.88      0.80 o 
   0   2   5      234.69      248.51      8.45 o 
   1   2   5       12.04       15.21      1.58 o 
   2   2   5       18.87       36.10      4.70 o 
   3   2   5       55.38       40.77      7.97 o 
   4   2   5       32.74       32.09      5.66 o 
  -8   3   5        2.47        7.43      3.10 o 
  -7   3   5       33.62       46.73      4.91 o 
  -6   3   5      511.20      505.85     15.17 o 
  -5   3   5      188.84      174.00      6.10 o 
  -4   3   5       46.34       63.75      4.27 o 
  -3   3   5      369.87      338.44      4.55 o 
  -2   3   5      374.43      386.61      6.60 o 
  -1   3   5      454.36      510.77      5.99 o 
   0   3   5       33.98       35.99      3.60 o 
   1   3   5       66.74       59.37      4.29 o 
   2   3   5      329.41      310.78     12.08 o 
   3   3   5        8.52       12.16      3.15 o 
   4   3   5       26.11       26.79      6.78 o 
  -8   4   5       30.27       21.55      4.78 o 
  -7   4   5       28.99       19.89      4.38 o 
  -6   4   5       26.97       33.05      5.67 o 
  -5   4   5        6.48        7.68      2.59 o 
  -4   4   5      142.72      143.90      6.08 o 
  -3   4   5      655.94      672.34      7.76 o 
  -2   4   5     3767.48     4244.10     60.01 o 
  -1   4   5      154.35      173.89      6.36 o 
   0   4   5     1044.05     1012.67     19.91 o 
   1   4   5       72.17       64.54     15.60 o 
   2   4   5      103.82      132.69     10.60 o 
   3   4   5       46.81       59.66      6.12 o 
   4   4   5       39.39       44.25      6.44 o 
  -8   5   5       12.18       15.69      5.21 o 
  -7   5   5       85.38       92.48      6.72 o 
  -6   5   5      190.04      191.51      9.34 o 
  -5   5   5      192.34      183.03      7.84 o 
  -4   5   5      412.04      422.33     10.60 o 
  -3   5   5     2442.94     2558.64     33.43 o 
  -2   5   5      802.08     1034.11     19.63 o 
  -1   5   5       48.64       37.32      2.77 o 
   0   5   5        5.19       10.99      2.14 o 
   1   5   5      862.13      829.21     27.93 o 
   2   5   5      413.70      436.75     12.06 o 
   3   5   5       31.69       32.93      5.44 o 
   4   5   5        3.51        8.12      3.34 o 
  -8   6   5       72.35       67.61      5.70 o 
  -7   6   5       10.42       12.80      3.38 o 
  -6   6   5       78.22       72.74      5.99 o 
  -5   6   5      208.18      195.94      9.54 o 
  -4   6   5     1659.11     1785.21     29.59 o 
  -3   6   5      392.56      396.53      6.24 o 
  -2   6   5       58.08       81.32      4.50 o 
  -1   6   5      629.43      679.80     10.39 o 
   0   6   5      867.70      934.81     16.20 o 
   1   6   5      197.24      178.65      6.79 o 
   2   6   5      193.73      202.55      9.74 o 
   3   6   5       14.41       19.07      5.22 o 
   4   6   5       26.41       19.45      4.46 o 
  -8   7   5        0.12        7.10      2.98 o 
  -7   7   5        1.40        5.46      2.38 o 
  -6   7   5      345.94      333.09     11.84 o 
  -5   7   5       28.10       26.85      3.19 o 
  -4   7   5       16.04       21.95      2.95 o 
  -3   7   5     1257.73     1456.89     19.42 o 
  -2   7   5     3266.68     3388.79     59.81 o 
  -1   7   5       36.58       24.74      1.89 o 
   0   7   5       18.33       19.56      2.15 o 
   1   7   5      441.33      417.85     10.89 o 
   2   7   5        1.49        9.07      2.46 o 
   3   7   5      111.56      114.64     10.14 o 
   4   7   5      161.90      173.41     10.55 o 
  -8   8   5      197.72      189.83     20.17 o 
  -7   8   5       59.80       73.27      5.69 o 
  -6   8   5       94.57       94.25      4.89 o 
  -5   8   5      282.19      258.27      7.74 o 
  -4   8   5      339.85      353.77      7.68 o 
  -3   8   5      173.47      159.09      6.66 o 
  -2   8   5       13.12       34.00      2.52 o 
  -1   8   5       23.20       24.81      1.88 o 
   0   8   5      919.04      940.08     19.21 o 
   1   8   5      132.92      133.31      5.53 o 
   2   8   5       88.63       74.27      4.37 o 
   3   8   5       73.72       68.18      7.11 o 
   4   8   5       13.88       21.02      4.63 o 
  -8   9   5       63.93       54.16      7.76 o 
  -7   9   5      346.84      358.27     16.99 o 
  -6   9   5       96.73       87.54      7.06 o 
  -5   9   5       18.33       11.09      2.68 o 
  -4   9   5       14.55       13.45      2.21 o 
  -3   9   5       56.15       47.20      3.53 o 
  -2   9   5      201.23      189.64      6.30 o 
  -1   9   5      291.99      304.16      5.44 o 
   0   9   5      324.73      299.67      7.17 o 
   1   9   5      148.58      149.66      6.04 o 
   2   9   5        9.80        7.11      1.96 o 
   3   9   5        0.30        6.23      2.97 o 
   4   9   5        0.17        6.43      2.98 o 
  -8  10   5        4.00       10.61      3.59 o 
  -7  10   5      233.81      249.73     12.53 o 
  -6  10   5       47.65       50.37      3.88 o 
  -5  10   5       35.56       43.39      3.53 o 
  -4  10   5      662.62      699.43     14.61 o 
  -3  10   5      216.52      219.95      4.74 o 
  -2  10   5       51.86       58.86      3.73 o 
  -1  10   5      595.82      562.44     10.36 o 
   0  10   5      427.27      403.66      8.02 o 
   1  10   5       69.14       66.32      4.46 o 
   2  10   5        0.95        2.44      1.49 o 
   3  10   5      354.76      350.73     13.77 o 
   4  10   5       31.51       40.74      8.26 o 
  -8  11   5        0.52        5.47      3.70 o 
  -7  11   5       30.08       27.47      3.25 o 
  -6  11   5       12.68       11.99      2.32 o 
  -5  11   5      487.53      488.39     12.24 o 
  -4  11   5       22.85       25.41      2.40 o 
  -3  11   5      110.07      118.97      6.05 o 
  -2  11   5       47.53       53.20      3.71 o 
  -1  11   5        7.14        4.72      2.18 o 
   0  11   5       49.01       50.74      4.61 o 
   1  11   5      279.71      292.69      9.74 o 
   2  11   5       69.66       67.44      4.65 o 
   3  11   5        7.06        6.63      3.24 o 
   4  11   5        5.51       10.60      3.46 o 
  -8  12   5        1.71        8.36      2.92 o 
  -7  12   5        8.37        8.14      2.11 o 
  -6  12   5        4.37       10.44      3.17 o 
  -5  12   5        0.75        1.94      1.85 o 
  -4  12   5      884.49      885.06     19.19 o 
  -3  12   5      604.57      586.27     13.25 o 
  -2  12   5      286.69      281.87      6.10 o 
  -1  12   5        0.13        4.36      1.29 o 
   0  12   5      704.01      687.90     16.32 o 
   1  12   5      198.20      190.40      6.77 o 
   2  12   5        9.02        3.90      1.53 o 
   3  12   5       90.65       85.17      9.54 o 
   4  12   5       19.10        8.90      4.66 o 
  -8  13   5       27.73       36.34      5.37 o 
  -7  13   5      102.25      104.00      6.74 o 
  -6  13   5      153.20      147.32      6.35 o 
  -5  13   5      223.64      201.28      8.63 o 
  -4  13   5       87.80       91.75      6.50 o 
  -3  13   5      716.33      712.08     15.63 o 
  -2  13   5        1.32        2.27      1.01 o 
  -1  13   5        3.72        5.96      1.11 o 
   0  13   5      154.23      149.44      5.59 o 
   1  13   5        6.50        6.30      2.04 o 
   2  13   5       20.17       18.33      2.55 o 
   3  13   5       74.13       68.53      5.56 o 
   4  13   5       18.58       26.36      4.76 o 
  -7  14   5      138.35      132.09     11.81 o 
  -6  14   5      137.14      130.62      5.76 o 
  -5  14   5        0.41        5.61      2.24 o 
  -4  14   5      158.27      150.47      7.25 o 
  -3  14   5      173.74      173.86      5.87 o 
  -2  14   5        1.07        4.94      1.41 o 
  -1  14   5       13.24       15.25      1.70 o 
   0  14   5      650.67      661.65     18.98 o 
   1  14   5       14.53       16.94      3.44 o 
   2  14   5       77.51       76.43      5.46 o 
   3  14   5       13.92       11.14      3.39 o 
   4  14   5      199.94      151.16     19.46 o 
  -7  15   5       39.30       42.11      3.98 o 
  -6  15   5       74.75       64.83      6.28 o 
  -5  15   5        4.47        6.57      2.22 o 
  -4  15   5        0.32        7.02      1.93 o 
  -3  15   5       76.52       72.83      4.82 o 
  -2  15   5       71.99       75.22      4.37 o 
  -1  15   5       18.17       24.76      3.67 o 
   0  15   5       34.83       34.69      4.15 o 
   1  15   5       28.79       31.66      3.12 o 
   2  15   5       12.36        5.32      2.60 o 
   3  15   5        5.15        7.14      6.02 o 
  -7  16   5      101.03       93.56      9.78 o 
  -6  16   5        1.01        7.08      1.94 o 
  -5  16   5      139.71      142.76      8.30 o 
  -4  16   5       36.26       32.03      4.33 o 
  -3  16   5        0.21        2.99      2.84 o 
  -2  16   5      152.96      164.91      7.28 o 
  -1  16   5      543.25      542.95     16.03 o 
   0  16   5      271.38      268.33      6.93 o 
   1  16   5        3.15        5.90      1.74 o 
   2  16   5        1.39        4.15      2.19 o 
   3  16   5       48.56       66.01     10.52 o 
  -7  17   5       15.18       17.78      3.86 o 
  -6  17   5       37.89       30.54      3.45 o 
  -5  17   5       84.02       89.17      5.01 o 
  -4  17   5       94.56       88.58      5.36 o 
  -3  17   5     1300.97     1385.36     31.66 o 
  -2  17   5       81.52       81.76      5.74 o 
  -1  17   5       29.26       27.17      3.88 o 
   0  17   5       16.04       14.93      2.96 o 
   1  17   5       82.74       75.88      5.13 o 
   2  17   5        7.04        6.47      2.65 o 
   3  17   5        1.38        0.67      2.57 o 
  -7  18   5       39.69       35.15      5.43 o 
  -6  18   5        1.13        3.11      1.73 o 
  -5  18   5      244.72      247.31      9.45 o 
  -4  18   5      234.98      256.62      8.04 o 
  -3  18   5      805.13      786.38     24.29 o 
  -2  18   5      462.49      462.08     11.61 o 
  -1  18   5      203.96      212.17      7.00 o 
   0  18   5      256.68      250.34      7.00 o 
   1  18   5       37.00       40.50      4.22 o 
   2  18   5        3.11        5.11      2.43 o 
   3  18   5       38.21       47.55     13.04 o 
  -7  19   5        4.04        8.59      2.95 o 
  -6  19   5       66.89       86.21      5.95 o 
  -5  19   5       85.91       81.94      6.36 o 
  -4  19   5        0.03        2.10      2.85 o 
  -3  19   5       48.62       43.26      4.01 o 
  -2  19   5        1.98        0.74      1.70 o 
  -1  19   5       49.25       47.42      5.20 o 
   0  19   5      302.46      307.51     10.74 o 
   1  19   5        0.85        5.04      2.00 o 
   2  19   5       46.05       46.58      5.24 o 
   3  19   5       16.52       16.66      6.78 o 
  -6  20   5       25.85       23.03      4.66 o 
  -5  20   5       53.67       65.49      5.51 o 
  -4  20   5      176.29      185.75      8.98 o 
  -3  20   5       12.26       12.68      4.38 o 
  -2  20   5       53.22       47.05      4.54 o 
  -1  20   5      808.56      787.39     49.33 o 
   0  20   5       77.94       71.35      5.87 o 
   1  20   5        3.86        6.87      2.08 o 
   2  20   5        8.80        8.31      2.73 o 
  -6  21   5       13.74        8.84      2.63 o 
  -5  21   5        0.07       -0.19      2.83 o 
  -4  21   5        9.62        9.95      2.79 o 
  -3  21   5       37.50       43.33      4.68 o 
  -2  21   5       73.07       73.92      5.75 o 
  -1  21   5      223.14      231.53      9.71 o 
   0  21   5        0.00        3.64      3.34 o 
   1  21   5       52.95       61.49      9.03 o 
   2  21   5       18.15        9.98      4.33 o 
  -6  22   5        3.87       13.63      4.11 o 
  -5  22   5       47.18       30.60      4.82 o 
  -4  22   5       20.54       21.98      3.75 o 
  -3  22   5        0.00        5.32      2.98 o 
  -2  22   5       37.76       39.17      3.91 o 
  -1  22   5      241.80      237.08     18.45 o 
   0  22   5        2.07        8.23      2.97 o 
   1  22   5       21.09       26.01      4.46 o 
   2  22   5       41.74       26.78      8.16 o 
  -5  23   5       47.06       50.07      5.84 o 
  -4  23   5        0.00        8.04      3.22 o 
  -3  23   5       41.25       46.43      5.46 o 
  -2  23   5       83.14       95.99      6.47 o 
  -1  23   5       22.00       19.01      5.16 o 
   0  23   5       31.28       34.64      5.34 o 
   1  23   5       45.01       48.89      6.42 o 
   2  23   5       18.50        6.09      4.37 o 
  -5  24   5       44.55       42.29      5.50 o 
  -4  24   5        0.61        5.99      2.41 o 
  -3  24   5        0.68        4.86      2.71 o 
  -2  24   5       43.18       54.19      6.21 o 
  -1  24   5      103.77      123.61     10.26 o 
   0  24   5        0.61        5.90      2.33 o 
   1  24   5        2.54        1.34      2.56 o 
  -5  25   5       30.17       38.71      5.53 o 
  -4  25   5       23.26       21.29      4.49 o 
  -3  25   5      106.95      123.13      6.94 o 
  -2  25   5       10.20       12.91      3.51 o 
  -1  25   5        0.01        1.88      3.56 o 
   0  25   5       38.28       29.62      5.97 o 
   1  25   5       86.02       74.82      9.95 o 
  -4  26   5        8.73       14.09      3.98 o 
  -3  26   5       16.93       20.31      5.02 o 
  -2  26   5       39.00       48.84      6.38 o 
  -1  26   5       21.14       16.14      4.08 o 
   0  26   5        0.10        1.92      3.96 o 
  -3  27   5        5.76       10.48      5.14 o 
  -2  27   5       32.69       40.83      6.42 o 
  -1  27   5       33.59       33.55      4.90 o 
   0  27   5       29.15       23.00      4.50 o 
  -2  28   5        0.67        5.45      3.07 o 
  -1  28   5       40.62       23.38      6.52 o 
  -9   0   6       22.96       20.44      6.13 o 
  -8   0   6       12.03       22.05      5.95 o 
  -7   0   6      163.26      172.57     18.01 o 
  -6   0   6       33.43       43.95      7.41 o 
  -5   0   6      781.42      834.11     23.05 o 
  -4   0   6      292.87      318.08     11.79 o 
  -3   0   6      815.82      908.19     17.85 o 
  -2   0   6      310.72      335.91      7.68 o 
  -1   0   6     1732.71     1764.50     40.23 o 
   0   0   6      297.52      282.50     10.48 o 
   1   0   6       91.85       95.33      5.62 o 
   2   0   6      354.50      373.26     18.03 o 
   3   0   6      112.59       93.91     10.91 o 
   4   0   6       70.76       53.37     13.98 o 
  -8   1   6        2.98        3.78      3.18 o 
  -7   1   6       92.88       99.85     11.90 o 
  -6   1   6       44.41       49.16      4.60 o 
  -5   1   6        0.12        6.44      1.72 o 
  -4   1   6      555.83      524.63      7.75 o 
  -3   1   6      189.05      185.75      6.50 o 
  -2   1   6       61.56       69.35      4.17 o 
  -1   1   6      190.81      188.35      6.15 o 
   0   1   6        6.55        7.80      1.44 o 
   1   1   6        3.39        7.51      3.16 o 
   2   1   6       85.84       85.60      8.03 o 
   3   1   6        0.01       13.01      4.02 o 
   4   1   6        1.84        7.34      4.17 o 
  -8   2   6       84.99       98.23      8.87 o 
  -7   2   6        7.97        7.88      3.11 o 
  -6   2   6      426.42      439.04     14.51 o 
  -5   2   6      318.27      349.33      8.00 o 
  -4   2   6      648.12      647.32      9.91 o 
  -3   2   6      319.53      355.64      5.75 o 
  -2   2   6      331.30      312.05      4.32 o 
  -1   2   6     1006.20     1078.87     15.04 o 
   0   2   6      405.42      384.52     12.66 o 
   1   2   6      142.14      137.54      6.88 o 
   2   2   6       30.02       40.00      3.92 o 
   3   2   6      104.80      118.69     12.22 o 
   4   2   6       15.22       21.41      6.58 o 
  -8   3   6        2.44        9.57      3.52 o 
  -7   3   6        4.47        3.36      1.70 o 
  -6   3   6      380.50      380.99     12.65 o 
  -5   3   6        3.58        4.02      1.42 o 
  -4   3   6        0.16        4.37      1.39 o 
  -3   3   6       47.04       51.64      3.29 o 
  -2   3   6      196.72      216.70      6.44 o 
  -1   3   6       94.35       92.77      5.55 o 
   0   3   6      140.36      138.34      9.68 o 
   1   3   6        1.12        5.99      1.96 o 
   2   3   6        0.04        2.82      2.60 o 
   3   3   6        7.07       15.18      2.93 o 
   4   3   6        6.39       13.61      4.65 o 
  -8   4   6      204.02      202.55     16.30 o 
  -7   4   6        0.05        8.86      3.55 o 
  -6   4   6      352.38      355.09     11.66 o 
  -5   4   6      359.40      347.21      9.08 o 
  -4   4   6       89.70       87.54      5.16 o 
  -3   4   6      753.78      801.69     11.58 o 
  -2   4   6       37.42       26.81      2.06 o 
  -1   4   6     1597.24     1630.51     27.72 o 
   0   4   6      396.12      366.30     10.98 o 
   1   4   6       67.03       68.22     16.52 o 
   2   4   6       38.50       46.52      4.18 o 
   3   4   6      101.25       94.84      6.01 o 
   4   4   6        0.01        3.12      3.34 o 
  -8   5   6       62.77       61.03      6.76 o 
  -7   5   6      231.37      197.14     10.02 o 
  -6   5   6       61.11       63.29      5.56 o 
  -5   5   6      403.53      403.87     13.70 o 
  -4   5   6      146.80      153.19      3.79 o 
  -3   5   6     2119.57     2108.12     54.60 o 
  -2   5   6       48.12       74.55      3.73 o 
  -1   5   6       62.46       59.62      3.92 o 
   0   5   6      414.55      410.10     11.19 o 
   1   5   6     1019.03     1055.89     50.67 o 
   2   5   6       44.33       59.23      5.42 o 
   3   5   6       37.21       29.15      3.28 o 
   4   5   6       14.35       18.06      4.81 o 
  -8   6   6      113.29      135.56      9.85 o 
  -7   6   6      201.26      185.72      8.85 o 
  -6   6   6       15.48       16.81      2.94 o 
  -5   6   6     1018.86      997.58     26.28 o 
  -4   6   6      356.89      329.99      8.33 o 
  -3   6   6      137.87      159.61      8.00 o 
  -2   6   6      792.08      735.80     15.41 o 
  -1   6   6     1181.91     1202.67     29.87 o 
   0   6   6      316.99      321.78      8.69 o 
   1   6   6      342.75      339.72     11.26 o 
   2   6   6      365.37      367.72     14.63 o 
   3   6   6       55.84       67.31      6.41 o 
   4   6   6        0.29        9.36      4.51 o 
  -8   7   6        2.44       15.05      3.57 o 
  -7   7   6      106.50      104.57      8.20 o 
  -6   7   6       97.61       89.74      4.25 o 
  -5   7   6      414.26      446.61     15.89 o 
  -4   7   6       73.86       72.04      4.53 o 
  -3   7   6     1118.78     1193.21     18.14 o 
  -2   7   6      788.57      814.07     13.45 o 
  -1   7   6      117.92      116.79      5.25 o 
   0   7   6      547.87      564.56     13.53 o 
   1   7   6      193.35      211.71      8.48 o 
   2   7   6      199.91      176.12     13.72 o 
   3   7   6       41.52       34.47      5.18 o 
   4   7   6       44.98       32.54      6.10 o 
  -8   8   6       14.68        9.13      5.35 o 
  -7   8   6       80.08       70.75      7.72 o 
  -6   8   6      133.72      135.35      5.66 o 
  -5   8   6      686.70      641.61     18.64 o 
  -4   8   6       29.43       28.83      2.65 o 
  -3   8   6       42.86       52.02      3.31 o 
  -2   8   6      835.93      928.93     14.64 o 
  -1   8   6      148.15      145.57      3.79 o 
   0   8   6      276.01      279.21      8.40 o 
   1   8   6      211.51      206.33      8.49 o 
   2   8   6      162.32      151.57      9.71 o 
   3   8   6       11.81       10.19      2.93 o 
   4   8   6        1.17        1.72      3.28 o 
  -8   9   6      183.33      164.69     10.70 o 
  -7   9   6      321.35      337.66     18.53 o 
  -6   9   6        5.03        1.91      2.79 o 
  -5   9   6      360.53      345.54     11.43 o 
  -4   9   6      328.14      317.69      7.53 o 
  -3   9   6      139.45      138.10      6.12 o 
  -2   9   6        4.06        3.59      0.87 o 
  -1   9   6       83.12       80.07      7.05 o 
   0   9   6      530.60      524.50     12.98 o 
   1   9   6      107.88      112.73      3.63 o 
   2   9   6       30.44       29.00      4.94 o 
   3   9   6       15.56       10.27      7.08 o 
   4   9   6      105.60      104.75      8.96 o 
  -8  10   6       33.69       36.59      5.78 o 
  -7  10   6      285.35      306.36     21.57 o 
  -6  10   6       17.10       18.63      3.77 o 
  -5  10   6      187.96      204.72      9.31 o 
  -4  10   6      257.17      252.76      7.55 o 
  -3  10   6        8.06        8.90      1.24 o 
  -2  10   6        0.02        2.68      1.10 o 
  -1  10   6      105.08      108.41      7.09 o 
   0  10   6      141.81      125.51      7.30 o 
   1  10   6       48.22       41.09      3.94 o 
   2  10   6      160.33      158.27     10.23 o 
   3  10   6       81.22       82.26      8.14 o 
  -8  11   6       33.32       30.83      5.68 o 
  -7  11   6      141.94      137.32      8.54 o 
  -6  11   6      150.39      159.23      7.10 o 
  -5  11   6       22.22       16.17      3.04 o 
  -4  11   6      101.93      107.33      4.30 o 
  -3  11   6      181.51      164.36      6.22 o 
  -2  11   6      129.13      120.99      4.70 o 
  -1  11   6       63.56       72.90      4.01 o 
   0  11   6      576.58      575.35     16.54 o 
   1  11   6      396.44      396.15     12.03 o 
   2  11   6       11.69       14.88      4.70 o 
   3  11   6       27.00       19.45      3.89 o 
  -8  12   6        5.76        5.33      2.08 o 
  -7  12   6       23.18       27.85      3.40 o 
  -6  12   6      123.84      131.45      6.11 o 
  -5  12   6      469.40      492.67     12.92 o 
  -4  12   6        9.76        8.70      1.93 o 
  -3  12   6      197.65      179.42      5.41 o 
  -2  12   6      197.06      196.13      5.63 o 
  -1  12   6       93.04       90.49      4.35 o 
   0  12   6      199.93      208.41      7.93 o 
   1  12   6        9.98       11.38      2.08 o 
   2  12   6        0.22        5.21      2.55 o 
   3  12   6       25.72       24.43      4.26 o 
  -8  13   6       66.18       72.58      7.22 o 
  -7  13   6       32.98       41.71      4.97 o 
  -6  13   6      322.66      310.66     10.91 o 
  -5  13   6       55.32       52.43      3.12 o 
  -4  13   6      661.70      668.22     19.61 o 
  -3  13   6      609.82      551.78     13.73 o 
  -2  13   6      262.57      236.83      7.46 o 
  -1  13   6      100.49      105.08      5.64 o 
   0  13   6      273.58      273.09      8.25 o 
   1  13   6       53.41       50.71      3.93 o 
   2  13   6       20.13       25.64      3.52 o 
   3  13   6       25.17       31.64      5.55 o 
  -8  14   6        0.56        7.13      3.60 o 
  -7  14   6       11.04       11.57      2.45 o 
  -6  14   6       37.29       28.55      3.70 o 
  -5  14   6       22.32       33.06      2.94 o 
  -4  14   6        8.49        9.37      2.10 o 
  -3  14   6      524.48      533.59     16.04 o 
  -2  14   6        8.45        7.11      1.55 o 
  -1  14   6       10.67        8.79      3.15 o 
   0  14   6      277.27      268.87      9.29 o 
   1  14   6      180.81      179.79      7.04 o 
   2  14   6       36.64       35.29      4.96 o 
   3  14   6        1.41        9.39      3.24 o 
  -7  15   6       95.62       99.25      6.69 o 
  -6  15   6      174.34      173.53      8.97 o 
  -5  15   6       54.79       51.19      3.77 o 
  -4  15   6       56.80       59.67      3.47 o 
  -3  15   6       61.06       59.11      3.92 o 
  -2  15   6      659.31      703.42     18.21 o 
  -1  15   6     1133.68     1119.76     29.11 o 
   0  15   6      230.80      226.54      6.60 o 
   1  15   6       59.61       63.58      5.33 o 
   2  15   6       69.54       65.62      5.31 o 
   3  15   6       33.52       30.96      7.26 o 
  -7  16   6       30.68       22.68      4.30 o 
  -6  16   6        0.16        4.19      1.96 o 
  -5  16   6        0.01        6.36      1.80 o 
  -4  16   6       41.98       37.77      4.02 o 
  -3  16   6       42.32       39.56      3.56 o 
  -2  16   6       44.85       34.83      4.84 o 
  -1  16   6     1202.50     1272.81     27.54 o 
   0  16   6       65.51       58.79      4.03 o 
   1  16   6        1.93        2.25      3.25 o 
   2  16   6       15.53       10.93      4.36 o 
   3  16   6        9.74       13.94      4.49 o 
  -7  17   6        9.03        9.05      4.27 o 
  -6  17   6      165.61      154.14     10.41 o 
  -5  17   6        0.00        5.56      1.89 o 
  -4  17   6      320.19      328.11      8.54 o 
  -3  17   6      231.54      222.94      6.64 o 
  -2  17   6      248.09      245.74      6.13 o 
  -1  17   6        0.29        2.90      2.15 o 
   0  17   6      468.12      464.83     13.51 o 
   1  17   6      212.96      214.26      9.56 o 
   2  17   6        1.65        4.23      2.05 o 
  -7  18   6       16.75        8.44      2.98 o 
  -6  18   6        0.00        5.03      2.19 o 
  -5  18   6       10.94       11.03      2.41 o 
  -4  18   6       40.04       39.93      3.24 o 
  -3  18   6       62.06       62.62      4.76 o 
  -2  18   6       46.32       43.69      4.53 o 
  -1  18   6       56.21       57.06      5.25 o 
   0  18   6       85.62       90.83      6.05 o 
   1  18   6        1.77        3.42      2.20 o 
   2  18   6       12.12       12.39      4.58 o 
  -7  19   6       21.40       14.72      4.48 o 
  -6  19   6      116.03      112.31      6.24 o 
  -5  19   6       18.22       20.86      4.75 o 
  -4  19   6        1.57        4.00      1.54 o 
  -3  19   6       69.18       67.35      5.92 o 
  -2  19   6       60.47       64.70      5.17 o 
  -1  19   6      306.42      286.71     10.13 o 
   0  19   6      371.34      396.96     17.34 o 
   1  19   6       93.51      100.08      8.73 o 
   2  19   6        0.72        5.83      2.30 o 
  -6  20   6        1.25        6.46      2.50 o 
  -5  20   6      163.52      183.65     10.35 o 
  -4  20   6       68.41       72.49      7.19 o 
  -3  20   6        0.26        6.23      4.31 o 
  -2  20   6       62.42       60.64      6.27 o 
  -1  20   6        9.87        6.33      3.38 o 
   0  20   6        0.10        1.78      3.18 o 
   1  20   6        0.29        2.31      2.30 o 
   2  20   6       15.66       12.55      3.27 o 
  -6  21   6        3.38        6.85      2.56 o 
  -5  21   6        0.75        3.11      2.62 o 
  -4  21   6        1.16        6.47      2.17 o 
  -3  21   6      101.29      100.28      6.43 o 
  -2  21   6        0.47        3.65      2.77 o 
  -1  21   6       17.58       10.43      2.76 o 
   0  21   6       77.29       86.58      6.07 o 
   1  21   6       19.07       11.87      4.22 o 
  -6  22   6        2.57        7.44      3.55 o 
  -5  22   6      122.51      119.77      9.56 o 
  -4  22   6       12.02       10.65      6.53 o 
  -3  22   6        1.66        8.07      2.71 o 
  -2  22   6      138.59      141.75      7.58 o 
  -1  22   6       91.03       91.13      7.00 o 
   0  22   6        0.91        2.69      2.28 o 
   1  22   6       41.00       35.27      7.65 o 
  -5  23   6        3.72        5.85      3.89 o 
  -4  23   6        0.48        1.80      2.56 o 
  -3  23   6       77.85       87.53      6.60 o 
  -2  23   6        1.82        2.95      2.61 o 
  -1  23   6        1.02        5.17      2.65 o 
   0  23   6        1.01        4.71      2.07 o 
   1  23   6        0.03        0.01      2.98 o 
  -5  24   6       25.93       24.05      6.36 o 
  -4  24   6       59.72       68.60      5.43 o 
  -3  24   6        4.22       10.95      3.09 o 
  -2  24   6      141.24      135.93      9.73 o 
  -1  24   6       10.74       11.97      3.68 o 
   0  24   6       32.76       31.80      5.49 o 
  -5  25   6        2.96        7.66      3.75 o 
  -4  25   6       33.69       34.86      5.21 o 
  -3  25   6       13.72       12.93      3.60 o 
  -2  25   6       23.53       24.73      5.11 o 
  -1  25   6       12.91        9.21      2.74 o 
   0  25   6       15.01       19.44      4.03 o 
  -4  26   6       45.78       47.44      6.23 o 
  -3  26   6        1.21        6.63      2.39 o 
  -2  26   6        4.17        2.41      2.10 o 
  -1  26   6       26.49       34.67      6.82 o 
  -3  27   6       14.46       15.56      4.74 o 
  -2  27   6        0.46        6.54      2.95 o 
  -9   1   7       12.94       14.71      4.28 o 
  -8   1   7      233.42      226.27      9.72 o 
  -7   1   7      603.31      620.00     24.03 o 
  -6   1   7      274.52      305.39      9.17 o 
  -5   1   7      924.94      951.39     21.13 o 
  -4   1   7      155.98      139.12      4.46 o 
  -3   1   7     1080.79     1092.48     16.33 o 
  -2   1   7      246.85      262.50      4.73 o 
  -1   1   7      374.90      393.84      8.05 o 
   0   1   7     1025.42     1010.13     25.56 o 
   1   1   7       42.79       48.41     11.48 o 
   2   1   7      133.87      137.22      8.22 o 
   3   1   7       37.56       47.62      8.84 o 
  -9   2   7        0.21        6.51      7.01 o 
  -8   2   7       14.74       21.74      4.06 o 
  -7   2   7      143.37      161.30      8.88 o 
  -6   2   7     1140.70     1088.14     33.11 o 
  -5   2   7      536.53      594.63     15.17 o 
  -4   2   7       67.19       66.93      6.82 o 
  -3   2   7        4.65        2.79      1.38 o 
  -2   2   7      624.24      630.93      8.78 o 
  -1   2   7      101.05       99.83      7.90 o 
   0   2   7      308.20      347.93     15.69 o 
   1   2   7      459.29      416.35     11.75 o 
   2   2   7      203.23      183.90     10.33 o 
   3   2   7       13.10       13.43      4.07 o 
  -9   3   7        7.48        6.03      4.22 o 
  -8   3   7       66.64       60.65      6.90 o 
  -7   3   7       40.28       29.68      3.19 o 
  -6   3   7      364.80      386.71     29.35 o 
  -5   3   7     1017.34     1061.07     27.30 o 
  -4   3   7     1558.33     1600.61     26.53 o 
  -3   3   7      114.84      123.80      4.25 o 
  -2   3   7      112.70      101.25      5.09 o 
  -1   3   7      193.45      190.81      5.77 o 
   0   3   7      257.54      262.60      9.39 o 
   1   3   7      176.47      164.85      8.87 o 
   2   3   7        0.06       13.40      3.89 o 
   3   3   7        3.65        6.42      3.16 o 
  -9   4   7       10.42       10.23      4.97 o 
  -8   4   7        2.21        2.26      2.66 o 
  -7   4   7        0.11        4.73      2.18 o 
  -6   4   7        4.79        5.05      3.67 o 
  -5   4   7       44.94       46.02      4.26 o 
  -4   4   7      594.27      612.21     15.31 o 
  -3   4   7      353.00      404.40      7.50 o 
  -2   4   7      272.32      294.69      4.98 o 
  -1   4   7        0.49        5.69      2.44 o 
   0   4   7      129.65      135.59      7.43 o 
   1   4   7       40.75       49.60      6.30 o 
   2   4   7      223.90      222.96     11.01 o 
   3   4   7       22.29       25.94      6.05 o 
  -9   5   7        9.23        4.30      4.13 o 
  -8   5   7       52.57       46.05      5.51 o 
  -7   5   7       43.77       49.99      5.11 o 
  -6   5   7      155.20      148.45      7.79 o 
  -5   5   7        5.29        9.71      1.79 o 
  -4   5   7      648.71      695.36     15.62 o 
  -3   5   7       56.89       62.25      5.48 o 
  -2   5   7      650.58      706.40     10.55 o 
  -1   5   7      848.55      889.10     18.26 o 
   0   5   7        6.94        4.13      1.78 o 
   1   5   7      145.38      153.64      9.25 o 
   2   5   7       64.74       69.04      8.83 o 
   3   5   7       44.37       43.35      7.23 o 
  -8   6   7       55.51       59.17      6.22 o 
  -7   6   7        3.11       11.38      3.51 o 
  -6   6   7      263.99      240.11      9.31 o 
  -5   6   7        0.20        5.49      2.27 o 
  -4   6   7       35.96       34.87      3.18 o 
  -3   6   7        1.85        8.58      1.64 o 
  -2   6   7      331.19      314.80      8.30 o 
  -1   6   7      890.06      892.67     23.16 o 
   0   6   7       19.18       18.69      4.45 o 
   1   6   7      232.89      234.97     12.97 o 
   2   6   7        1.83        3.48      2.97 o 
   3   6   7       44.82       30.95      7.64 o 
  -8   7   7       48.76       38.88      5.06 o 
  -7   7   7      156.92      175.40      9.59 o 
  -6   7   7       51.27       49.75      4.62 o 
  -5   7   7      243.55      228.54      9.36 o 
  -4   7   7      123.27      111.80      7.37 o 
  -3   7   7      284.61      279.99      7.25 o 
  -2   7   7        2.61        4.18      1.14 o 
  -1   7   7       18.31       19.98      3.34 o 
   0   7   7     1814.91     1873.27     99.46 o 
   1   7   7       61.12       53.72      4.43 o 
   2   7   7       49.99       44.37      4.53 o 
   3   7   7       79.99       79.31      9.77 o 
  -8   8   7       15.32       16.89      4.01 o 
  -7   8   7       24.30       27.64      3.30 o 
  -6   8   7     1198.43     1289.16     32.12 o 
  -5   8   7        2.87        3.48      2.69 o 
  -4   8   7       12.71        9.99      1.98 o 
  -3   8   7       61.78       42.96      4.69 o 
  -2   8   7     1349.51     1369.02     22.55 o 
  -1   8   7      307.60      306.31     16.38 o 
   0   8   7      738.84      729.11     25.68 o 
   1   8   7       19.04       13.70      2.87 o 
   2   8   7       29.38       32.87      4.96 o 
   3   8   7        0.01        2.50      2.70 o 
  -8   9   7        4.30        7.68      3.20 o 
  -7   9   7       54.28       46.96      4.58 o 
  -6   9   7      116.55      112.22      9.70 o 
  -5   9   7       85.35       89.58      8.45 o 
  -4   9   7        2.25        3.05      1.26 o 
  -2   9   7      161.82      140.36      7.07 o 
  -1   9   7      350.19      344.33     12.57 o 
   0   9   7       26.38       33.65      6.37 o 
   1   9   7      147.08      144.97      7.17 o 
   2   9   7        0.19        4.15      2.80 o 
   3   9   7        2.53        3.01      2.61 o 
  -8  10   7       36.05       31.84      4.02 o 
  -7  10   7      185.00      174.74      6.75 o 
  -6  10   7      103.13      104.84      7.50 o 
  -5  10   7      662.13      637.01     17.99 o 
  -4  10   7      106.34      107.84      3.45 o 
  -3  10   7      315.57      336.10      8.22 o 
  -2  10   7     1231.60     1264.51     28.10 o 
  -1  10   7      207.92      217.74     14.14 o 
   0  10   7        9.98        6.73      2.27 o 
   1  10   7      108.04      112.46      6.69 o 
   2  10   7      268.77      269.09     14.31 o 
   3  10   7        8.59       11.79      4.43 o 
  -8  11   7       14.10       12.89      3.62 o 
  -7  11   7        9.72        8.93      3.17 o 
  -6  11   7        0.00        3.13      2.20 o 
  -5  11   7      108.53      102.10      6.60 o 
  -4  11   7       59.87       51.76      3.48 o 
  -3  11   7        4.23        6.04      1.46 o 
  -2  11   7      128.48      124.54      5.04 o 
  -1  11   7        7.71        6.68      1.57 o 
   0  11   7       17.92       20.01      3.16 o 
   1  11   7        0.20        0.48      2.63 o 
   2  11   7        0.17        3.44      3.38 o 
   3  11   7        6.90        6.02      6.15 o 
  -8  12   7      167.03      154.24     14.43 o 
  -7  12   7       30.39       20.67      4.13 o 
  -6  12   7      100.03       87.08      5.75 o 
  -5  12   7      161.48      194.88      8.08 o 
  -4  12   7      135.89      133.71      6.67 o 
  -3  12   7      328.18      325.23     10.30 o 
  -2  12   7     1103.99     1135.84     31.70 o 
  -1  12   7      235.73      232.05      8.62 o 
   0  12   7       35.69       41.48      3.70 o 
   1  12   7      247.72      253.12      7.56 o 
   2  12   7       48.25       70.31      6.42 o 
   3  12   7        7.19        8.13      3.36 o 
  -8  13   7        0.77        6.19      2.24 o 
  -7  13   7      110.83      101.30      8.66 o 
  -6  13   7       89.11       90.94      6.24 o 
  -5  13   7       85.39       89.15      6.74 o 
  -4  13   7       13.90       18.57      2.72 o 
  -3  13   7        7.54        6.77      2.14 o 
  -2  13   7        8.20        8.60      2.67 o 
  -1  13   7      579.55      567.64     20.05 o 
   0  13   7       34.15       40.35      3.31 o 
   1  13   7        0.00        3.00      1.96 o 
   2  13   7        2.25        4.16      2.30 o 
  -8  14   7        1.94        8.42      2.51 o 
  -7  14   7        0.32        2.74      2.24 o 
  -6  14   7      419.67      432.84     12.72 o 
  -5  14   7      165.79      169.59      7.01 o 
  -4  14   7        0.51        0.38      1.21 o 
  -3  14   7      133.08      134.33      6.46 o 
  -2  14   7       52.67       59.41      4.00 o 
  -1  14   7      741.57      733.20     15.18 o 
   0  14   7        0.11        2.47      1.65 o 
   1  14   7      281.60      273.87     11.80 o 
   2  14   7       13.92       14.11      4.01 o 
  -8  15   7        6.27        7.78      2.45 o 
  -7  15   7        1.20        5.32      2.50 o 
  -6  15   7       87.02       76.88      6.36 o 
  -5  15   7        1.18        2.98      1.36 o 
  -4  15   7        3.99        7.14      1.77 o 
  -3  15   7        5.57        5.44      1.93 o 
  -2  15   7       14.76       10.90      2.21 o 
  -1  15   7      173.43      165.56      6.23 o 
   0  15   7       92.15       87.74      4.90 o 
   1  15   7        1.94        3.47      2.18 o 
   2  15   7        2.36        6.87      5.10 o 
  -7  16   7        2.09        5.25      2.09 o 
  -6  16   7      137.46      136.01      7.28 o 
  -5  16   7      158.98      163.66      7.43 o 
  -4  16   7       22.48       15.94      3.10 o 
  -3  16   7      135.35      136.30      4.70 o 
  -2  16   7        1.97        6.24      1.65 o 
  -1  16   7      255.41      275.51      8.02 o 
   0  16   7       16.26       12.57      2.55 o 
   1  16   7      140.41      152.72      9.93 o 
   2  16   7       16.30       14.02      6.56 o 
  -7  17   7       22.10       26.84      6.37 o 
  -6  17   7        2.71        4.97      1.89 o 
  -5  17   7        1.84        4.32      1.87 o 
  -4  17   7        6.20        3.94      1.63 o 
  -3  17   7       19.93       26.64      4.56 o 
  -2  17   7       13.74       10.37      2.05 o 
  -1  17   7      219.37      228.01     12.01 o 
   0  17   7        0.14        4.91      1.80 o 
   1  17   7       10.80       12.10      3.03 o 
   2  17   7        2.81        8.95      3.16 o 
  -7  18   7        3.06        5.10      1.99 o 
  -6  18   7       37.43       32.75      5.14 o 
  -5  18   7       29.57       25.58      3.35 o 
  -4  18   7        8.27       11.40      2.87 o 
  -3  18   7      152.21      152.36      5.94 o 
  -2  18   7      164.58      158.33      7.02 o 
  -1  18   7      131.69      123.00      8.33 o 
   0  18   7       72.28       69.87      7.57 o 
   1  18   7       10.08       14.82      3.08 o 
   2  18   7       41.05       30.71      5.89 o 
  -7  19   7       20.64       15.87      4.63 o 
  -6  19   7        0.81       10.48      4.62 o 
  -5  19   7        3.34        6.48      5.34 o 
  -4  19   7       23.13       25.66      3.03 o 
  -3  19   7      125.71      116.79      5.78 o 
  -2  19   7       25.96       26.50      3.31 o 
  -1  19   7       44.99       40.96      4.00 o 
   0  19   7        3.42        7.96      2.69 o 
   1  19   7       15.53       10.86      3.46 o 
  -6  20   7        0.54        5.41      3.04 o 
  -5  20   7      170.18      178.19     17.51 o 
  -4  20   7       31.71       22.88      4.48 o 
  -3  20   7        0.89        3.45      2.96 o 
  -2  20   7        3.30        5.09      2.25 o 
  -1  20   7        4.11       11.35      2.47 o 
   0  20   7        3.96        4.22      2.18 o 
   1  20   7        0.68        3.90      2.12 o 
  -6  21   7       11.01        6.24      2.93 o 
  -5  21   7       33.24       44.97      6.32 o 
  -4  21   7       92.25       82.71      9.16 o 
  -3  21   7       96.25      102.33      8.26 o 
  -2  21   7        2.12        6.27      2.59 o 
  -1  21   7       19.40       20.29      4.20 o 
   0  21   7      107.56      101.19     10.53 o 
   1  21   7       45.27       42.51      6.24 o 
  -6  22   7       56.36       55.49     10.16 o 
  -5  22   7       23.74       18.04      4.89 o 
  -4  22   7      125.92      125.70     11.24 o 
  -3  22   7        5.93       13.33      3.99 o 
  -2  22   7       19.94       30.17      4.04 o 
  -1  22   7       20.79       26.75      4.24 o 
   0  22   7        0.03        0.78      2.03 o 
  -5  23   7        4.61        3.92      4.34 o 
  -4  23   7       50.09       54.42      7.51 o 
  -3  23   7      155.87      147.69     16.57 o 
  -2  23   7        0.19        2.25      2.70 o 
  -1  23   7       13.08        9.10      3.00 o 
   0  23   7      241.12      262.57     27.57 o 
  -5  24   7        1.24        3.06      3.13 o 
  -4  24   7       21.28       14.72      4.48 o 
  -3  24   7       17.21       23.81      5.48 o 
  -2  24   7        0.24        4.54      2.60 o 
  -1  24   7       40.72       41.40      5.87 o 
  -4  25   7      121.55      136.04     19.21 o 
  -3  25   7        6.44       18.02     13.03 o 
  -2  25   7       24.82       23.23      5.57 o 
  -1  25   7      133.13      144.31     11.88 o 
  -3  26   7        5.11        7.76      4.00 o 
  -2  26   7        0.26        5.17      3.35 o 
  -9   0   8        9.41        7.19      5.69 o 
  -8   0   8       23.68       24.38      4.73 o 
  -7   0   8      828.11      842.27    266.07 o 
  -6   0   8        6.14        8.14      2.42 o 
  -5   0   8     5409.68     5437.42    866.64 o 
  -4   0   8       72.30      126.62     16.92 o 
  -3   0   8     1033.23     1219.60     46.71 o 
  -2   0   8      831.38      860.95     19.61 o 
  -1   0   8       36.79       37.17      6.41 o 
   0   0   8      991.85      963.62     32.29 o 
   1   0   8       66.81       91.38      7.84 o 
   2   0   8       93.41       81.20     17.08 o 
   3   0   8        0.11        5.51      5.75 o 
  -9   1   8        0.28       -2.40      3.19 o 
  -8   1   8       47.96       33.25      5.64 o 
  -7   1   8       78.65       75.42      8.50 o 
  -6   1   8      331.54      354.21     10.15 o 
  -5   1   8      154.55      191.20     12.46 o 
  -4   1   8     2140.25     2355.27     45.53 o 
  -3   1   8       24.36       22.79      4.76 o 
  -2   1   8       93.35       64.94      5.51 o 
  -1   1   8        2.82        4.80      1.69 o 
   0   1   8       39.92       50.36      3.95 o 
   1   1   8       44.46       46.84      7.73 o 
   2   1   8       18.78       15.57      5.81 o 
   3   1   8       31.76       26.42      7.36 o 
  -9   2   8       20.42       28.97      8.19 o 
  -8   2   8        1.32        0.71      3.67 o 
  -7   2   8       10.30       20.32      2.78 o 
  -6   2   8      323.02      343.14     11.29 o 
  -5   2   8        0.34        2.83      2.86 o 
  -4   2   8      115.21       89.81     13.76 o 
  -3   2   8     1028.78     1053.85     23.94 o 
  -2   2   8      288.49      295.01      7.91 o 
  -1   2   8       85.31       89.26      5.93 o 
   0   2   8      309.80      323.48      8.41 o 
   1   2   8      121.54      121.74     11.41 o 
   2   2   8      103.19      104.88     13.33 o 
   3   2   8       20.40       16.69      5.15 o 
  -9   3   8        8.61       11.71      4.71 o 
  -8   3   8        4.41        6.59      3.72 o 
  -7   3   8      278.48      250.08     10.67 o 
  -6   3   8     1087.29     1142.45     29.23 o 
  -5   3   8       11.42        9.63      2.27 o 
  -4   3   8        0.54        1.54      1.86 o 
  -3   3   8        0.12        3.00      2.28 o 
  -2   3   8        8.17        8.32      1.77 o 
  -1   3   8      177.53      204.77     22.59 o 
   0   3   8      463.33      466.77     19.61 o 
   1   3   8      150.58      155.82     14.22 o 
   2   3   8       65.30       72.31      7.90 o 
   3   3   8       14.57       15.70      4.14 o 
  -9   4   8       66.56       60.04     11.39 o 
  -8   4   8        3.18       10.18      9.10 o 
  -7   4   8       98.49       96.69      8.85 o 
  -6   4   8      302.28      321.01      9.98 o 
  -5   4   8       14.34       17.11      3.49 o 
  -4   4   8      244.18      238.01      8.84 o 
  -3   4   8      973.33      994.84     20.35 o 
  -2   4   8      116.15      111.35      5.68 o 
  -1   4   8     1110.96     1169.04     69.65 o 
   0   4   8        0.19       17.06      3.55 o 
   1   4   8      720.29      712.60     27.52 o 
   2   4   8        8.20        3.96      5.45 o 
  -9   5   8       49.66       56.80     12.86 o 
  -8   5   8       52.13       39.11     11.27 o 
  -7   5   8        0.79        6.43      3.16 o 
  -6   5   8      155.54      153.54      6.72 o 
  -5   5   8       19.41       14.39      3.46 o 
  -4   5   8      856.89      903.19     22.79 o 
  -3   5   8        0.86        3.07      1.87 o 
  -2   5   8      284.23      279.12      7.36 o 
  -1   5   8       38.86       35.39      4.46 o 
   0   5   8      298.00      291.92      8.78 o 
   1   5   8        5.69       15.42      5.16 o 
   2   5   8       57.82       64.91      8.00 o 
  -9   6   8       12.00       22.47      6.69 o 
  -8   6   8      107.26      100.57     12.81 o 
  -7   6   8      209.52      205.62     15.32 o 
  -6   6   8      319.40      297.39     17.14 o 
  -5   6   8        0.48        7.18      1.98 o 
  -4   6   8       20.68       29.62      4.00 o 
  -3   6   8      237.41      247.47      7.37 o 
  -2   6   8        5.66        8.34      1.41 o 
  -1   6   8      153.76      170.26     10.58 o 
   0   6   8       87.88       86.74      6.10 o 
   1   6   8       22.98       29.77      3.41 o 
   2   6   8       20.81       21.21      5.14 o 
  -8   7   8      160.56      197.32     13.37 o 
  -7   7   8        5.76        7.29      2.73 o 
  -6   7   8        0.15       -1.55      2.39 o 
  -5   7   8        3.38        8.43      2.10 o 
  -4   7   8      798.25      829.75     21.93 o 
  -3   7   8        0.56        2.66      1.65 o 
  -2   7   8       95.18       88.91      7.17 o 
  -1   7   8      773.57      838.98     24.92 o 
   0   7   8      145.36      146.12      9.26 o 
   1   7   8       33.84       28.12      3.71 o 
   2   7   8        2.61        7.12      2.70 o 
  -8   8   8        2.22        6.08      3.31 o 
  -7   8   8      166.51      169.23      8.07 o 
  -6   8   8        0.92        2.83      3.08 o 
  -5   8   8       19.59       15.32      3.49 o 
  -4   8   8       66.94       64.68      5.11 o 
  -3   8   8      154.64      146.91     10.04 o 
  -2   8   8      518.72      545.32     18.00 o 
   0   8   8      127.13      118.80      6.54 o 
   1   8   8       23.60       25.94      4.13 o 
   2   8   8       82.51       69.65      6.42 o 
  -8   9   8       13.36       15.63      4.09 o 
  -7   9   8      251.40      264.08     17.47 o 
  -6   9   8      190.75      194.64      9.54 o 
  -5   9   8      369.14      346.91     14.50 o 
  -4   9   8       15.78       14.66      4.17 o 
  -3   9   8      153.45      138.42      6.00 o 
  -2   9   8        0.11        4.55      2.35 o 
  -1   9   8      626.44      629.42     13.28 o 
   0   9   8       45.09       51.34      4.85 o 
   1   9   8       35.69       30.03      3.98 o 
   2   9   8       28.86       24.30      5.59 o 
  -8  10   8       12.86        7.09      2.80 o 
  -7  10   8       48.78       46.62      6.58 o 
  -6  10   8        0.18        2.68      3.42 o 
  -5  10   8       77.86       70.69     13.69 o 
  -4  10   8      182.76      176.42      8.23 o 
  -3  10   8       79.84       88.13      5.64 o 
  -2  10   8      488.30      501.59     14.51 o 
  -1  10   8      264.50      268.10      8.06 o 
   0  10   8        2.87        4.63      1.89 o 
   1  10   8        8.05        9.19      2.62 o 
   2  10   8        2.20        6.82      2.22 o 
  -8  11   8      120.12      107.58     11.89 o 
  -7  11   8      227.25      192.41     15.17 o 
  -6  11   8       25.13       34.66      4.05 o 
  -5  11   8      461.69      468.21     16.23 o 
  -4  11   8      383.87      376.27     12.77 o 
  -3  11   8      279.22      280.42      8.16 o 
  -2  11   8       11.17       11.53      2.33 o 
  -1  11   8      815.75      867.00     18.36 o 
   0  11   8       42.93       48.08      4.55 o 
   1  11   8        8.92       10.51      3.30 o 
   2  11   8       82.45       67.17      8.04 o 
  -8  12   8       16.56       13.20      3.51 o 
  -7  12   8       13.39       15.39      3.61 o 
  -6  12   8      228.29      208.04     11.35 o 
  -5  12   8       25.19       20.80      4.49 o 
  -4  12   8        0.07        2.50      1.38 o 
  -3  12   8       10.86       20.84      2.91 o 
  -2  12   8      110.18       98.36      4.67 o 
  -1  12   8        0.88        2.18      1.42 o 
   0  12   8       19.06       17.40      3.50 o 
   1  12   8       35.60       35.46      5.21 o 
   2  12   8       17.72       14.56      3.57 o 
  -8  13   8       29.65       27.43      4.66 o 
  -7  13   8       12.50       14.16      3.18 o 
  -6  13   8       25.87       25.54      3.04 o 
  -5  13   8       27.33       30.81      3.26 o 
  -4  13   8      394.83      371.38      9.75 o 
  -3  13   8        1.47        2.31      1.22 o 
  -2  13   8      186.44      173.17      7.54 o 
  -1  13   8      127.26      117.91      7.25 o 
   0  13   8       86.86       76.66      5.11 o 
   1  13   8        7.41        4.19      2.17 o 
   2  13   8       10.08       11.14      3.79 o 
  -8  14   8        0.31        5.60      2.79 o 
  -7  14   8       12.45       15.07      3.07 o 
  -6  14   8        1.71        7.63      2.16 o 
  -5  14   8        2.40        4.35      1.70 o 
  -4  14   8        2.18        3.11      2.06 o 
  -3  14   8        1.38        4.40      2.71 o 
  -2  14   8       23.65       27.17      4.03 o 
  -1  14   8       72.27       65.00      4.11 o 
   0  14   8        1.57        4.61      2.32 o 
   1  14   8        1.64        3.32      1.99 o 
   2  14   8        0.01        6.57      3.33 o 
  -8  15   8       76.35       66.61      6.68 o 
  -7  15   8        0.04        1.84      2.42 o 
  -6  15   8        6.36        8.20      2.43 o 
  -5  15   8      284.93      282.88     10.90 o 
  -4  15   8      112.74      120.12      6.79 o 
  -3  15   8        8.68        8.12      2.60 o 
  -2  15   8        4.31        8.06      2.05 o 
  -1  15   8       86.20       88.11      5.75 o 
   0  15   8       79.74       75.18      6.05 o 
   1  15   8       19.10       25.01      5.43 o 
  -7  16   8        0.19        6.88      2.43 o 
  -6  16   8        0.05        3.91      2.53 o 
  -5  16   8      169.10      156.82      9.37 o 
  -4  16   8      126.07       90.25      6.83 o 
  -3  16   8       27.90       31.87      3.17 o 
  -2  16   8        0.20        1.17      1.40 o 
  -1  16   8        4.17        3.48      3.21 o 
   0  16   8       33.43       23.50      4.04 o 
   1  16   8       12.14       12.84      4.03 o 
  -7  17   8        5.90        8.25      2.57 o 
  -6  17   8       21.33       18.11      3.74 o 
  -5  17   8      185.40      162.35      8.62 o 
  -4  17   8       44.33       46.39      3.76 o 
  -3  17   8        3.41        3.18      1.72 o 
  -2  17   8      117.89      121.24      7.52 o 
  -1  17   8      124.34      145.41     11.29 o 
   0  17   8       15.62       11.07      3.88 o 
   1  17   8        5.65        4.50      1.98 o 
  -7  18   8       10.97        6.26      2.39 o 
  -6  18   8      122.27      129.36     11.21 o 
  -5  18   8       87.25       85.73      4.78 o 
  -4  18   8       10.76        8.45      3.89 o 
  -3  18   8       31.53       38.58      4.47 o 
  -2  18   8       30.94       28.62      3.40 o 
  -1  18   8       63.95       61.46      6.93 o 
   0  18   8       52.82       47.02      7.65 o 
   1  18   8        2.54        5.27      3.89 o 
  -7  19   8        3.64        6.10      3.70 o 
  -6  19   8        0.48        3.81      5.22 o 
  -5  19   8      139.19      128.61     13.33 o 
  -4  19   8      180.84      213.24     10.40 o 
  -3  19   8        0.35        4.52      2.47 o 
  -2  19   8       31.37       30.97      3.49 o 
  -1  19   8       55.95       63.93      5.72 o 
   0  19   8       37.02       27.32      8.42 o 
  -6  20   8       48.21       55.38      9.35 o 
  -5  20   8       23.57       21.27     15.24 o 
  -4  20   8        4.77        5.97      2.67 o 
  -3  20   8        2.95        6.41      3.24 o 
  -2  20   8       95.11       99.18      6.91 o 
  -1  20   8        0.00        3.79      2.40 o 
   0  20   8       17.41       19.51      6.47 o 
  -6  21   8        1.18        0.89      2.38 o 
  -5  21   8      116.24      125.55      8.82 o 
  -4  21   8       17.04       21.45      5.04 o 
  -3  21   8        0.44        6.80      3.57 o 
  -2  21   8       62.10       68.28      8.00 o 
  -1  21   8        0.45        8.75      3.79 o 
   0  21   8       20.90       14.92      6.89 o 
  -6  22   8        0.02        6.61      3.71 o 
  -5  22   8      131.06      138.14     14.39 o 
  -4  22   8        3.82        8.61      3.92 o 
  -3  22   8      103.25      109.23      9.71 o 
  -2  22   8      121.27      130.19     11.78 o 
  -1  22   8        0.80       10.86      3.71 o 
  -5  23   8        4.09        9.58      3.61 o 
  -4  23   8      101.25       92.89     11.75 o 
  -3  23   8       25.24       23.93      8.42 o 
  -2  23   8        4.58        8.03      3.90 o 
  -1  23   8        7.42        6.21      3.06 o 
  -4  24   8       11.47        8.35      8.10 o 
  -3  24   8       53.78       53.69      7.33 o 
  -2  24   8       25.78       24.84      5.79 o 
  -3  25   8        1.41        6.37      3.06 o 
  -9   1   9       22.78       26.57      7.59 o 
  -8   1   9        0.98        0.94      5.04 o 
  -7   1   9       67.31       58.98      6.64 o 
  -6   1   9        1.56        1.31      4.04 o 
  -5   1   9     1659.11     1700.56     48.69 o 
  -4   1   9        0.03        4.21      2.91 o 
  -3   1   9       54.65       80.77     10.11 o 
  -2   1   9        2.77        3.46      1.18 o 
  -1   1   9      174.32      173.67      8.87 o 
   0   1   9       91.83       69.91      4.86 o 
   1   1   9       42.62       28.63     13.58 o 
   2   1   9      219.76      226.37     33.85 o 
  -9   2   9        7.53        8.93      6.24 o 
  -8   2   9       46.86       46.66      8.40 o 
  -7   2   9        0.18        7.99      2.77 o 
  -6   2   9       21.67       30.78      6.29 o 
  -5   2   9       20.73       13.71      5.59 o 
  -4   2   9        1.42        5.41      2.46 o 
  -3   2   9       75.80       77.00      6.15 o 
  -2   2   9        0.35        9.74      4.72 o 
  -1   2   9      423.53      419.85     13.36 o 
   0   2   9       43.97       46.90      4.30 o 
   1   2   9       10.65        4.63      2.45 o 
   2   2   9        0.73        9.09      4.15 o 
  -9   3   9      189.15      195.88     31.15 o 
  -8   3   9      102.65       92.30      9.34 o 
  -7   3   9       39.94       39.46      6.51 o 
  -6   3   9       53.20       54.38     13.77 o 
  -5   3   9      156.40      154.83      7.50 o 
  -4   3   9      205.01      229.50      9.30 o 
  -3   3   9      175.25      167.91      8.45 o 
  -2   3   9     1060.79     1114.68     36.88 o 
  -1   3   9       71.51       74.49      7.30 o 
   0   3   9       15.06       11.72      3.95 o 
   1   3   9        0.34        4.72      2.14 o 
   2   3   9       14.02        8.60      2.82 o 
  -9   4   9        2.58        5.20      7.02 o 
  -8   4   9       49.44       49.52      6.53 o 
  -7   4   9       71.34       79.99      9.57 o 
  -6   4   9      747.93      807.94     20.17 o 
  -5   4   9      202.24      203.95     14.06 o 
  -4   4   9      429.32      450.85     16.54 o 
  -3   4   9       41.59       42.66      5.20 o 
  -2   4   9      688.18      701.60     47.63 o 
  -1   4   9      495.40      521.44     18.18 o 
   0   4   9        0.02        2.08      2.71 o 
   1   4   9        5.00       -0.63      5.13 o 
   2   4   9       30.05       24.76      6.26 o 
  -9   5   9       99.29      101.02     12.77 o 
  -8   5   9       87.34       84.62      9.12 o 
  -7   5   9      109.32      103.78     18.81 o 
  -5   5   9      925.78      990.53     28.15 o 
  -4   5   9       55.68       61.13      8.15 o 
  -3   5   9       47.82       40.08      3.69 o 
  -2   5   9     1407.27     1520.04     66.48 o 
  -1   5   9       10.31       17.55      4.52 o 
   0   5   9       62.03       56.01      5.62 o 
   1   5   9       25.59       31.41      4.98 o 
   2   5   9       47.59       42.22      5.68 o 
  -9   6   9       42.29       34.39      8.81 o 
  -8   6   9       12.78       18.94      5.51 o 
  -7   6   9      162.26      150.87      7.45 o 
  -6   6   9      245.26      255.49     11.11 o 
  -5   6   9      178.98      188.53     18.36 o 
  -4   6   9      231.89      233.70      9.24 o 
  -3   6   9       23.83       17.53      6.05 o 
  -2   6   9      219.46      224.39     18.18 o 
  -1   6   9      352.78      351.81     12.01 o 
   0   6   9        1.55        9.07      2.82 o 
   1   6   9      237.15      200.79     20.00 o 
   2   6   9       13.24       15.76      3.50 o 
  -8   7   9       45.87       51.42      8.73 o 
  -7   7   9       31.49       26.32      3.64 o 
  -6   7   9      369.40      367.91     19.76 o 
  -5   7   9      807.93      780.38     20.21 o 
  -4   7   9       62.47       75.21      5.53 o 
  -3   7   9      371.10      403.84     13.88 o 
  -2   7   9      171.73      172.85      8.09 o 
  -1   7   9       55.88       61.91      5.00 o 
   0   7   9       14.99       12.37      4.02 o 
   1   7   9      189.57      183.56     18.66 o 
   2   7   9      100.66       91.01     12.38 o 
  -8   8   9       36.60       39.02     11.03 o 
  -7   8   9       46.96       46.56      4.99 o 
  -6   8   9        2.93        4.19      1.83 o 
  -5   8   9       45.18       51.56      5.67 o 
  -4   8   9        3.28        5.56      2.34 o 
  -3   8   9       41.52       43.90      4.08 o 
  -2   8   9       74.86       67.93      4.72 o 
  -1   8   9       11.00       16.24      3.56 o 
   0   8   9      189.60      181.03     11.85 o 
   1   8   9       10.08        7.62      4.30 o 
  -8   9   9        6.65        6.56      3.55 o 
  -7   9   9       26.30       30.13      4.26 o 
  -6   9   9       99.69      102.42      9.67 o 
  -5   9   9       74.88       76.55      6.81 o 
  -4   9   9       66.55       63.23      4.99 o 
  -3   9   9       82.06       73.34      4.19 o 
  -2   9   9        7.18        8.04      2.74 o 
  -1   9   9      216.18      226.93     13.83 o 
   0   9   9       11.86        9.26      3.56 o 
   1   9   9       14.66        8.95      2.86 o 
  -8  10   9       38.43       33.81      6.33 o 
  -7  10   9      100.25       92.86      7.26 o 
  -6  10   9        0.05        6.41      2.74 o 
  -5  10   9        1.27        4.92      1.81 o 
  -4  10   9      118.71      152.93      6.44 o 
  -3  10   9      175.67      148.08      6.03 o 
  -2  10   9       30.45       34.76      3.28 o 
  -1  10   9        2.39        6.46      2.69 o 
   0  10   9       71.96       84.44     16.87 o 
   1  10   9       20.26       25.19      5.32 o 
  -8  11   9        0.26        5.51      2.93 o 
  -7  11   9       12.04       15.27      3.68 o 
  -6  11   9      316.88      276.46     17.98 o 
  -5  11   9      397.32      352.39     15.06 o 
  -4  11   9      182.80      112.35      7.44 o 
  -3  11   9       17.38        8.33      3.80 o 
  -2  11   9        0.87        4.14      1.64 o 
  -1  11   9        1.50        4.04      3.29 o 
   0  11   9        3.75        5.88      3.06 o 
   1  11   9       23.36       33.82     11.32 o 
  -8  12   9       13.59       10.56      3.51 o 
  -7  12   9       76.21       80.88      7.64 o 
  -6  12   9      166.49      148.58      8.81 o 
  -5  12   9       21.52       16.54      2.67 o 
  -4  12   9      354.85      379.89     12.69 o 
  -3  12   9      132.03      150.79      8.09 o 
  -2  12   9      119.61      120.79      6.59 o 
  -1  12   9       68.92       65.44      4.18 o 
   0  12   9      107.73       99.81      9.37 o 
   1  12   9       53.29       44.25     10.45 o 
  -8  13   9        2.71        3.81      2.01 o 
  -7  13   9       24.25       19.57      3.66 o 
  -6  13   9        0.27        1.64      1.74 o 
  -5  13   9        7.85       12.46      2.90 o 
  -4  13   9       12.69        7.93      2.31 o 
  -3  13   9        1.67        4.74      2.24 o 
  -2  13   9        0.19        1.83      1.96 o 
  -1  13   9       33.04       27.09      4.34 o 
   0  13   9        6.00        4.46      3.39 o 
   1  13   9        0.00        0.51      4.26 o 
  -8  14   9       10.95       14.51      3.46 o 
  -7  14   9      167.88      178.05      9.24 o 
  -6  14   9       22.31       20.67      2.50 o 
  -5  14   9       55.68       42.85      4.34 o 
  -4  14   9       50.46       43.41      3.46 o 
  -3  14   9      200.36      205.00      8.39 o 
  -2  14   9        1.39        7.50      1.76 o 
  -1  14   9       77.49       77.76      6.53 o 
   0  14   9       24.14       33.96      7.27 o 
   1  14   9       47.56       41.51      7.33 o 
  -7  15   9        0.41        2.05      2.20 o 
  -6  15   9        5.18        4.95      1.81 o 
  -5  15   9        3.94        6.28      2.14 o 
  -4  15   9      123.04       86.38      7.01 o 
  -3  15   9       16.30       13.84      3.16 o 
  -2  15   9       24.07       26.26      2.91 o 
  -1  15   9       13.17        8.07      2.92 o 
   0  15   9        3.87        7.48      3.96 o 
   1  15   9        0.51        5.25      3.67 o 
  -7  16   9       66.87       47.05      6.22 o 
  -6  16   9       51.85       55.07      6.68 o 
  -5  16   9        8.18        7.10      2.62 o 
  -4  16   9      173.88      164.52      6.32 o 
  -3  16   9      246.45      235.88      8.94 o 
  -2  16   9       10.36        9.53      2.64 o 
  -1  16   9       14.19       16.76      3.55 o 
   0  16   9       81.54       82.90     12.36 o 
  -7  17   9       35.97       30.80      4.16 o 
  -6  17   9        5.12        5.69      2.17 o 
  -5  17   9       54.47       61.38      5.11 o 
  -4  17   9       39.25       38.70      4.07 o 
  -3  17   9        0.93       -0.16      2.86 o 
  -2  17   9       90.35       93.57      7.46 o 
  -1  17   9        0.27        2.53      1.97 o 
   0  17   9       24.32       24.62      6.70 o 
  -7  18   9       15.05        8.68      2.99 o 
  -6  18   9       31.79       31.23      4.73 o 
  -5  18   9        4.40        5.63      2.36 o 
  -4  18   9      318.82      340.94     13.51 o 
  -3  18   9      119.59      103.91      8.38 o 
  -2  18   9        4.27        6.67      2.37 o 
  -1  18   9        2.76        8.21      2.65 o 
   0  18   9      120.45      136.84     24.24 o 
  -6  19   9       12.24       13.46      4.49 o 
  -5  19   9        0.06        2.13      3.93 o 
  -4  19   9      133.42      138.48     11.17 o 
  -3  19   9       18.65       14.69      3.04 o 
  -2  19   9        0.39        5.67      2.01 o 
  -1  19   9        8.00       10.24      3.58 o 
  -6  20   9        1.61        2.60      2.45 o 
  -5  20   9        7.87       11.10      4.63 o 
  -4  20   9       63.69       51.11      8.22 o 
  -3  20   9       48.88       50.31      6.03 o 
  -2  20   9        0.42        6.02      2.19 o 
  -1  20   9        0.98        3.49      2.38 o 
  -6  21   9       18.83       12.16      5.09 o 
  -5  21   9       33.22       37.62      7.70 o 
  -4  21   9       14.31       16.50      4.71 o 
  -3  21   9        0.68        6.14      4.36 o 
  -2  21   9       67.61       71.70      9.71 o 
  -1  21   9       25.25       27.04      8.67 o 
  -5  22   9        8.25       15.52      3.96 o 
  -4  22   9        0.03        2.75      3.63 o 
  -3  22   9       20.05       15.45     11.82 o 
  -2  22   9       31.99       42.89      8.28 o 
  -4  23   9        8.85       13.15      5.75 o 
  -3  23   9        0.20        4.31      3.18 o 
  -9   0  10       16.43       11.84      6.78 o 
  -8   0  10      509.57      593.30    270.81 o 
  -7   0  10       62.76       51.48      8.94 o 
  -6   0  10      405.01      371.98     24.68 o 
  -5   0  10     1136.04     1227.00     50.49 o 
  -4   0  10       68.63       82.55     10.50 o 
  -3   0  10     2545.36     2655.86    119.89 o 
  -2   0  10     1569.08     1635.94     74.31 o 
  -1   0  10       38.53       29.19     13.05 o 
   0   0  10       12.22       12.65      8.53 o 
   1   0  10       10.99       11.29      6.43 o 
  -9   1  10        0.76       11.98      7.15 o 
  -8   1  10       14.10       12.72      4.52 o 
  -7   1  10        6.14        7.20      2.48 o 
  -6   1  10      304.44      327.87     27.47 o 
  -5   1  10      156.68      156.25      8.78 o 
  -4   1  10        3.15        4.68      2.28 o 
  -3   1  10       11.06       26.15      6.08 o 
  -2   1  10      381.97      397.35     20.81 o 
  -1   1  10       68.62       59.08      5.46 o 
   0   1  10        0.06        3.10      6.48 o 
   1   1  10        0.77        1.45      3.05 o 
  -9   2  10       82.38       81.27     14.96 o 
  -8   2  10      132.79      153.27     16.56 o 
  -7   2  10      132.57      134.34     12.29 o 
  -6   2  10       91.29       89.25     16.59 o 
  -5   2  10        0.09        6.34      4.00 o 
  -4   2  10      416.68      473.15     14.34 o 
  -3   2  10        2.73        6.52      2.10 o 
  -2   2  10      291.76      290.28     12.82 o 
  -1   2  10       12.88       16.01      5.10 o 
   0   2  10      178.86      172.37     16.52 o 
   1   2  10        2.58        7.20      3.01 o 
  -9   3  10       37.81       22.48      7.84 o 
  -8   3  10       39.82       48.15      8.78 o 
  -7   3  10        2.10       13.36      6.33 o 
  -6   3  10       39.16       40.00      6.89 o 
  -5   3  10       56.08       71.07      7.78 o 
  -4   3  10       84.55       73.10      8.20 o 
  -3   3  10      280.79      275.85     15.41 o 
  -2   3  10       28.26       37.45      4.17 o 
  -1   3  10      237.47      219.22     10.43 o 
   0   3  10        7.98       11.37      4.52 o 
   1   3  10        5.10       13.81      4.65 o 
  -9   4  10       92.24       95.15     15.28 o 
  -8   4  10        5.83       20.30      7.23 o 
  -7   4  10      279.77      282.32     29.00 o 
  -6   4  10       12.14        5.11      4.04 o 
  -5   4  10       78.71       94.00      9.16 o 
  -4   4  10      489.00      468.39     14.31 o 
  -3   4  10       42.86       39.83      4.83 o 
  -2   4  10       16.56       20.10      5.90 o 
  -1   4  10       73.60       76.73     13.36 o 
   0   4  10      156.80      142.76     15.48 o 
   1   4  10       35.58       33.21      6.36 o 
  -9   5  10       22.28       11.58      6.17 o 
  -8   5  10        4.60        8.16      2.75 o 
  -7   5  10        2.59       -3.94      5.29 o 
  -6   5  10      153.25      148.57     15.14 o 
  -5   5  10       59.31       72.96      8.83 o 
  -4   5  10        0.44        4.15      3.40 o 
  -3   5  10        1.42        3.27      2.39 o 
  -2   5  10      232.40      223.84     16.11 o 
  -1   5  10      266.82      251.28     21.89 o 
   0   5  10       50.57       49.43      6.46 o 
   1   5  10       56.67       49.01      8.25 o 
  -9   6  10       22.38       22.13      7.43 o 
  -8   6  10       50.44       48.65      6.71 o 
  -7   6  10        0.52        7.22      4.09 o 
  -6   6  10        0.06        4.46     10.02 o 
  -5   6  10       47.67       44.14      8.72 o 
  -4   6  10      403.08      399.27     19.85 o 
  -3   6  10       95.55       79.65     10.26 o 
  -2   6  10       93.14       84.24     10.77 o 
  -1   6  10      131.71      152.58      8.51 o 
   0   6  10       79.70       70.97      8.38 o 
   1   6  10       19.45       21.79      6.15 o 
  -8   7  10        0.61        4.18      5.26 o 
  -7   7  10        2.40        5.49      3.60 o 
  -6   7  10      703.10      722.82     50.56 o 
  -5   7  10       23.65        9.90      3.28 o 
  -4   7  10        7.47        5.84      6.63 o 
  -3   7  10       55.79       62.72      4.47 o 
  -2   7  10      295.55      325.70     11.42 o 
  -1   7  10        0.14       15.67      9.51 o 
   0   7  10       38.40       29.32      4.90 o 
   1   7  10      120.33      105.19     13.74 o 
  -8   8  10      155.18      130.52     10.96 o 
  -7   8  10        0.25        5.48      3.95 o 
  -6   8  10       21.28       33.04      5.56 o 
  -5   8  10       93.67      103.79     15.80 o 
  -4   8  10        9.16       19.89      4.35 o 
  -3   8  10      225.92      218.62     12.20 o 
  -2   8  10       16.01       15.95      3.34 o 
  -1   8  10      427.87      420.62     23.55 o 
   0   8  10       31.16       32.14      8.09 o 
   1   8  10       15.57       10.50      3.58 o 
  -8   9  10        3.45        8.99      3.47 o 
  -7   9  10       76.52       81.11     11.73 o 
  -6   9  10      288.18      308.12     14.64 o 
  -5   9  10       20.15       20.40      3.81 o 
  -4   9  10        1.40        6.19      2.78 o 
  -3   9  10      349.04      358.23     13.09 o 
  -2   9  10       29.95       31.28      3.63 o 
  -1   9  10        0.01       13.44      4.01 o 
   0   9  10        0.02        1.15      3.97 o 
   1   9  10       19.13       14.02      4.32 o 
  -8  10  10       13.53       20.56      4.00 o 
  -7  10  10        0.28        1.32      3.21 o 
  -6  10  10       32.84       23.84     19.24 o 
  -5  10  10       46.75       43.33      4.67 o 
  -4  10  10        0.02        4.12      1.99 o 
  -3  10  10        0.01        3.33      1.98 o 
  -2  10  10        8.30       10.62      3.76 o 
  -1  10  10       16.93       18.77      3.88 o 
   0  10  10        0.63        2.45      2.93 o 
  -8  11  10       12.23       13.99      4.01 o 
  -7  11  10       44.88       33.61      5.35 o 
  -6  11  10      400.31      394.96     22.16 o 
  -5  11  10      120.04      110.31      8.20 o 
  -4  11  10      329.39      362.57     15.33 o 
  -3  11  10      230.95      225.33      8.83 o 
  -2  11  10      274.32      286.09     12.05 o 
  -1  11  10       10.78       13.69      5.42 o 
   0  11  10       70.44       72.82     10.80 o 
  -8  12  10       14.56       17.79      3.87 o 
  -7  12  10       68.14       72.91      9.55 o 
  -6  12  10        0.75        3.22      5.29 o 
  -5  12  10      422.45      423.60     15.60 o 
  -4  12  10       19.00       11.54      2.65 o 
  -3  12  10      133.86      130.41      7.75 o 
  -2  12  10       41.83       41.24      4.22 o 
  -1  12  10      186.80      229.08     15.92 o 
   0  12  10       10.80        7.67      3.09 o 
  -8  13  10       10.04       14.72      3.25 o 
  -7  13  10       19.08       20.34      4.53 o 
  -6  13  10       71.97       70.25      7.79 o 
  -5  13  10       11.98       11.63      2.97 o 
  -4  13  10        3.12       11.21      2.58 o 
  -3  13  10      125.28      137.02      6.49 o 
  -2  13  10       36.10       33.44      3.50 o 
  -1  13  10       96.88       88.00      8.23 o 
   0  13  10       66.77       77.00     10.89 o 
  -7  14  10        0.10        6.11      2.89 o 
  -6  14  10       11.96       11.76      3.56 o 
  -5  14  10       26.24       20.94      2.25 o 
  -4  14  10       41.52       34.35      3.51 o 
  -3  14  10       24.43       28.67      3.54 o 
  -2  14  10        0.84        6.17      2.31 o 
  -1  14  10       11.81        9.05      2.33 o 
   0  14  10        4.47       13.16      4.66 o 
  -7  15  10       73.72       52.72      6.73 o 
  -6  15  10       55.71       65.32      7.83 o 
  -5  15  10      121.52      106.13      6.41 o 
  -4  15  10       11.32        9.87      2.89 o 
  -3  15  10       10.34        9.06      2.40 o 
  -2  15  10      135.99      140.14     10.34 o 
  -1  15  10        0.79        1.66      1.93 o 
   0  15  10       27.77       16.81      6.75 o 
  -7  16  10       44.77       47.80      8.68 o 
  -6  16  10       21.10       22.02      3.89 o 
  -5  16  10       27.60       25.71      4.68 o 
  -4  16  10        2.20       -0.38      2.23 o 
  -3  16  10       25.14       15.75      2.66 o 
  -2  16  10        3.12        8.12      3.55 o 
  -1  16  10       14.26       16.59      4.47 o 
  -7  17  10       63.14       57.50      7.19 o 
  -6  17  10        3.93        2.15      1.64 o 
  -5  17  10       23.78       19.56      3.90 o 
  -4  17  10        0.78        2.25      2.92 o 
  -3  17  10      112.63      120.47      8.78 o 
  -2  17  10      114.44      116.98     10.67 o 
  -1  17  10        0.09        9.27      3.18 o 
  -6  18  10        6.11        5.21      2.62 o 
  -5  18  10       65.94       61.40      4.97 o 
  -4  18  10       44.60       48.80      6.48 o 
  -3  18  10       46.03       37.99      5.90 o 
  -2  18  10        0.59        3.64      2.90 o 
  -1  18  10       26.58       22.02      5.16 o 
  -6  19  10       61.57       66.30     12.06 o 
  -5  19  10       37.91       46.16      7.64 o 
  -4  19  10       27.45       21.01      6.35 o 
  -3  19  10      112.38      106.69     13.06 o 
  -2  19  10      109.02      109.84     12.13 o 
  -6  20  10        1.96       17.80      6.15 o 
  -5  20  10       10.77       12.56      4.45 o 
  -4  20  10       32.03       31.43      7.91 o 
  -3  20  10        3.82        1.75      2.00 o 
  -2  20  10       12.36       12.31      3.44 o 
  -5  21  10       17.46       10.42      4.16 o 
  -4  21  10        4.38        5.15      3.29 o 
  -3  21  10       48.87       39.43      7.28 o 
  -9   1  11       18.25       30.60     16.56 o 
  -8   1  11        8.60        6.95      2.98 o 
  -7   1  11      211.63      195.98     15.04 o 
  -6   1  11      150.45      153.04     18.30 o 
  -5   1  11       14.60       12.62      4.79 o 
  -4   1  11      421.53      482.09     33.23 o 
  -3   1  11      494.54      544.76     23.94 o 
  -2   1  11      275.16      309.57     26.78 o 
  -1   1  11      172.41      172.03     13.97 o 
   0   1  11       86.97       80.74     16.63 o 
  -9   2  11        0.36        6.95      6.30 o 
  -8   2  11       50.55       58.34     17.41 o 
  -7   2  11       15.67       14.20      8.16 o 
  -6   2  11       20.13       33.84      6.77 o 
  -5   2  11        9.33       12.58      3.81 o 
  -4   2  11      439.75      430.36     18.21 o 
  -3   2  11      169.95      175.68     27.32 o 
  -2   2  11       21.90       21.95      4.71 o 
  -1   2  11        2.18       15.35     18.45 o 
   0   2  11        0.01        5.09      7.73 o 
  -9   3  11        9.58       13.90      4.07 o 
  -8   3  11       65.05       64.48      9.69 o 
  -7   3  11      444.64      507.77     28.66 o 
  -6   3  11       23.26       19.55      6.81 o 
  -5   3  11        1.15        1.68      3.54 o 
  -4   3  11       85.80       91.03     12.09 o 
  -3   3  11        0.19        1.58      4.51 o 
  -2   3  11      111.79      113.83      9.39 o 
  -1   3  11       75.13       79.44      7.40 o 
   0   3  11       50.85       51.47     10.37 o 
  -8   4  11        0.81       -5.26      5.26 o 
  -7   4  11       39.77       31.14     11.98 o 
  -6   4  11        7.29       10.17      4.36 o 
  -5   4  11      101.09      112.42      9.43 o 
  -4   4  11       40.86       44.74      6.04 o 
  -3   4  11       32.01       28.15      7.41 o 
  -2   4  11        1.73        5.22      5.08 o 
  -1   4  11       21.40       23.11      6.57 o 
   0   4  11        0.27       -2.47      3.77 o 
  -8   5  11      216.12      220.07     50.82 o 
  -7   5  11      109.67      113.99     13.32 o 
  -6   5  11       22.46       27.94      6.69 o 
  -5   5  11       53.47       41.54      8.17 o 
  -4   5  11       67.07       75.29      8.14 o 
  -3   5  11      204.55      213.00     15.38 o 
  -2   5  11       11.77        9.23      2.79 o 
  -1   5  11        1.58        9.00      5.51 o 
   0   5  11        4.10        7.71      7.62 o 
  -8   6  11       13.89       22.91      6.01 o 
  -7   6  11       31.12       50.25      9.13 o 
  -6   6  11       31.02       28.94      5.32 o 
  -5   6  11      184.34      164.08     12.85 o 
  -4   6  11       74.47       84.13      8.93 o 
  -3   6  11      156.34      156.84     17.19 o 
  -2   6  11       44.87       50.18      6.36 o 
  -1   6  11       30.01       59.75     11.42 o 
   0   6  11        5.91        2.56      3.65 o 
  -8   7  11       19.22       16.76      6.17 o 
  -7   7  11       84.16       89.87     10.65 o 
  -6   7  11       11.04       16.74      6.39 o 
  -5   7  11       72.37       57.83      6.09 o 
  -4   7  11       14.77       22.71      7.09 o 
  -3   7  11      266.37      289.75     14.57 o 
  -2   7  11       10.32       14.00      5.00 o 
  -1   7  11       36.84       10.21     24.05 o 
   0   7  11        8.35        8.80      4.41 o 
  -8   8  11       28.93       30.06      9.71 o 
  -7   8  11        0.75       -1.65      3.93 o 
  -6   8  11        2.00        2.53      3.06 o 
  -5   8  11      284.89      280.76     12.51 o 
  -4   8  11      155.69      187.26     20.86 o 
  -3   8  11      165.77      183.07     11.61 o 
  -2   8  11      201.46      190.09     13.80 o 
  -1   8  11      403.48      421.80     23.41 o 
   0   8  11        0.43        4.93      3.33 o 
  -8   9  11       13.26        9.59      4.15 o 
  -7   9  11       77.09       83.57      8.85 o 
  -6   9  11        0.15        8.81      2.87 o 
  -5   9  11        1.62        8.04      4.65 o 
  -4   9  11       51.63       67.66      8.60 o 
  -3   9  11        3.19        8.53      5.35 o 
  -2   9  11       25.74       30.19      5.62 o 
  -1   9  11       49.83       41.15      9.16 o 
   0   9  11       40.82       40.18     10.86 o 
  -8  10  11      110.74       96.93     13.46 o 
  -7  10  11        2.00        6.84      3.59 o 
  -6  10  11       14.15       15.17      3.98 o 
  -5  10  11      570.89      590.45     35.00 o 
  -4  10  11        0.09        6.60      2.55 o 
  -3  10  11       94.84       81.97      6.77 o 
  -2  10  11      143.18      148.29     10.37 o 
  -1  10  11      201.15      158.84     28.99 o 
  -8  11  11       17.94        5.72     12.73 o 
  -7  11  11        0.73       12.08      3.52 o 
  -6  11  11        8.63        6.33      3.62 o 
  -5  11  11        6.79        6.84      4.10 o 
  -4  11  11       28.58       21.23      6.94 o 
  -3  11  11        1.53       10.66      3.12 o 
  -2  11  11        2.61        4.12      3.69 o 
  -1  11  11       23.92       12.01      6.41 o 
  -8  12  11      146.35      158.78     12.76 o 
  -7  12  11        0.21        1.94      2.94 o 
  -6  12  11       59.74       48.38      7.79 o 
  -5  12  11      113.49      122.87      9.87 o 
  -4  12  11       75.50       63.55      5.34 o 
  -3  12  11        8.14       10.51      2.87 o 
  -2  12  11      620.60      665.16     25.25 o 
  -1  12  11       61.07       55.81     11.02 o 
  -7  13  11      117.06      132.31     15.05 o 
  -6  13  11       43.68       26.90      6.60 o 
  -5  13  11       11.99       15.16      4.23 o 
  -4  13  11        3.72        5.39      2.72 o 
  -3  13  11       47.55       40.51      5.28 o 
  -2  13  11        3.10        2.82      3.38 o 
  -1  13  11       56.95       67.34      9.91 o 
  -7  14  11        4.63        8.89      3.75 o 
  -6  14  11      163.22      166.84     10.92 o 
  -5  14  11       94.66       85.79     10.32 o 
  -4  14  11      181.75      192.02     13.30 o 
  -3  14  11      150.34      173.53     14.74 o 
  -2  14  11        4.97        5.33      2.37 o 
  -1  14  11        3.92       -2.42      6.64 o 
  -7  15  11       36.89       31.79      5.85 o 
  -6  15  11       14.59       10.69      4.32 o 
  -5  15  11       30.20       37.48      5.63 o 
  -4  15  11       14.08       19.88      4.46 o 
  -3  15  11       37.82       34.44      5.32 o 
  -2  15  11        0.36        1.70      3.18 o 
  -7  16  11       27.44       29.76      5.33 o 
  -6  16  11      249.90      213.26     23.72 o 
  -5  16  11       17.94       19.72      4.15 o 
  -4  16  11       86.72       96.63     10.48 o 
  -3  16  11       41.18       31.42      7.51 o 
  -2  16  11       35.24       28.54      6.86 o 
  -6  17  11        4.86       10.02      4.07 o 
  -5  17  11        9.36       11.48      3.91 o 
  -4  17  11        0.15        6.77      3.07 o 
  -3  17  11       40.77       38.25      7.34 o 
  -2  17  11       55.86       51.83      8.20 o 
  -6  18  11        1.92        2.13      2.26 o 
  -5  18  11        2.40        7.81      2.90 o 
  -4  18  11        9.02       10.50      3.73 o 
  -3  18  11        0.24        6.05      2.83 o 
  -5  19  11        0.47        2.90      2.55 o 
  -4  19  11        5.95       11.38      4.80 o 
  -3  19  11        0.08        3.15      3.77 o 
  -8   0  12        9.18       11.90      7.02 o 
  -7   0  12        1.67        6.02      5.90 o 
  -6   0  12      445.95      442.56     47.80 o 
  -5   0  12       19.44       30.08      9.06 o 
  -4   0  12       12.07        4.97      5.18 o 
  -3   0  12      147.18      172.44     29.03 o 
  -2   0  12       95.76      105.35     20.32 o 
  -1   0  12       46.89       41.47     10.50 o 
  -8   1  12       10.53       11.40      5.27 o 
  -7   1  12        4.75        5.84      4.62 o 
  -6   1  12       38.15       36.53      7.11 o 
  -5   1  12        0.51        5.45      4.20 o 
  -4   1  12        0.73        5.80      4.17 o 
  -3   1  12       13.34       14.60      4.52 o 
  -2   1  12        4.66        1.89      7.15 o 
  -1   1  12        2.81        7.34      8.99 o 
  -8   2  12      110.42      101.46     18.02 o 
  -7   2  12       75.00       71.04     10.52 o 
  -6   2  12      169.43      169.91     13.38 o 
  -5   2  12       17.53       27.05      6.21 o 
  -4   2  12       35.68       33.02      6.47 o 
  -3   2  12       10.68       10.74      7.52 o 
  -2   2  12      134.88      134.98     13.13 o 
  -1   2  12       27.58       20.81      6.08 o 
  -8   3  12        0.03        6.59      8.87 o 
  -7   3  12        0.01        4.40      6.28 o 
  -6   3  12        2.63        7.73      4.56 o 
  -5   3  12       43.64       53.77      9.22 o 
  -4   3  12      212.37      224.65     23.05 o 
  -3   3  12        0.79        2.43     13.65 o 
  -2   3  12       20.69       13.99      6.13 o 
  -1   3  12        8.42       19.25      6.21 o 
  -8   4  12        3.48        4.44      4.06 o 
  -7   4  12       85.03       89.43     17.23 o 
  -6   4  12      199.25      213.82     16.19 o 
  -5   4  12       23.85       18.99      5.34 o 
  -4   4  12        0.01        8.71      3.82 o 
  -3   4  12       33.36       39.95      7.61 o 
  -2   4  12      272.93      273.96     21.41 o 
  -1   4  12        6.37       23.45      7.56 o 
  -8   5  12       15.65       17.15      5.93 o 
  -7   5  12       97.34       81.27     11.15 o 
  -6   5  12       57.65       36.66      7.61 o 
  -5   5  12      107.33      112.98     11.16 o 
  -4   5  12       36.36       26.86      5.12 o 
  -3   5  12      114.49      142.65     17.80 o 
  -2   5  12      104.14      113.40     13.85 o 
  -1   5  12        2.97       13.44      5.09 o 
  -8   6  12        2.00        5.11      3.89 o 
  -7   6  12       39.60       41.02      8.17 o 
  -6   6  12      361.26      386.94     19.49 o 
  -5   6  12      128.69      140.76     15.34 o 
  -4   6  12        2.98        4.70      3.69 o 
  -3   6  12      135.88      123.19     16.93 o 
  -2   6  12      177.13      197.70     25.68 o 
  -1   6  12        0.41        1.48      5.92 o 
  -8   7  12      323.22      343.09     63.60 o 
  -7   7  12        0.07        5.30      7.51 o 
  -6   7  12       30.28       21.79      6.04 o 
  -5   7  12        8.82       -2.35      4.94 o 
  -4   7  12       23.74       27.24      5.24 o 
  -3   7  12       11.57        5.18      4.86 o 
  -2   7  12       34.25       30.66      6.51 o 
  -1   7  12        0.73        6.71      4.42 o 
  -8   8  12        7.69        7.61      3.77 o 
  -7   8  12       59.05       56.13      8.68 o 
  -6   8  12        4.75        6.36      3.74 o 
  -5   8  12       65.61       56.66      8.13 o 
  -4   8  12      163.04      179.82     13.07 o 
  -3   8  12       57.39       62.24      8.57 o 
  -2   8  12        4.69        4.16      3.17 o 
  -1   8  12       10.26       13.87      5.67 o 
  -8   9  12      113.76       85.44     14.13 o 
  -7   9  12        0.30        6.44      4.45 o 
  -6   9  12        2.91        5.37      4.66 o 
  -5   9  12       29.86       37.07      5.34 o 
  -4   9  12      159.32      163.21     14.56 o 
  -3   9  12       60.01       55.75      8.57 o 
  -2   9  12       37.34       30.59      6.52 o 
  -8  10  12       42.62       52.84      7.51 o 
  -7  10  12       95.08       86.31     11.51 o 
  -6  10  12       15.67       18.99      5.91 o 
  -5  10  12        4.07        7.95      3.15 o 
  -4  10  12       38.17       37.71     13.34 o 
  -3  10  12       80.34       92.05     11.38 o 
  -2  10  12       26.80       20.87     10.87 o 
  -7  11  12       55.84       56.93      8.66 o 
  -6  11  12       85.45       92.73      9.05 o 
  -5  11  12       12.88        8.89      4.01 o 
  -4  11  12      353.65      362.36     52.23 o 
  -3  11  12        3.46        6.93      3.38 o 
  -2  11  12      171.06      179.66     26.25 o 
  -7  12  12       75.82       66.83     10.66 o 
  -6  12  12       15.85       18.38      5.24 o 
  -5  12  12        2.68        4.71      4.30 o 
  -4  12  12        3.46        2.61      3.53 o 
  -3  12  12      229.00      236.91     21.14 o 
  -2  12  12      112.78       96.25      9.04 o 
  -7  13  12      105.80       93.41     11.92 o 
  -6  13  12       49.66       59.45      8.18 o 
  -5  13  12       58.68       65.15      8.27 o 
  -4  13  12       46.92       30.44      5.86 o 
  -3  13  12       89.73       90.43     11.56 o 
  -2  13  12       10.46        3.86      2.30 o 
  -7  14  12       94.69       88.73     13.77 o 
  -6  14  12        3.39        4.86      2.60 o 
  -5  14  12        0.12        1.85      3.29 o 
  -4  14  12        8.37        8.25      2.81 o 
  -3  14  12       75.10       66.63      9.64 o 
  -6  15  12       13.37       19.57      5.72 o 
  -5  15  12      114.34      103.61     11.83 o 
  -4  15  12       15.96       11.80      3.31 o 
  -3  15  12      136.46      157.04     35.96 o 
  -6  16  12       70.55       56.26      8.44 o 
  -5  16  12        0.26        7.04      3.38 o 
  -4  16  12        3.37        5.39      3.15 o 
  -5  17  12       74.28       56.12      8.31 o 
  -8   1  13       26.72       20.36      6.66 o 
  -7   1  13       73.46       86.05     14.37 o 
  -6   1  13       92.62       89.20     11.93 o 
  -5   1  13      156.87      179.01     22.11 o 
  -4   1  13       69.23       75.33     10.08 o 
  -3   1  13        0.72        6.22      4.82 o 
  -2   1  13       75.01      105.99     25.87 o 
  -8   2  13       88.58       84.95     15.15 o 
  -7   2  13        1.58        6.87      4.79 o 
  -6   2  13       10.20        2.48      5.79 o 
  -5   2  13        1.94        4.24      3.61 o 
  -4   2  13        1.48        6.55     10.86 o 
  -3   2  13        7.81       12.08      4.62 o 
  -2   2  13        0.00       10.77      4.87 o 
  -8   3  13        3.97       -2.54      6.37 o 
  -7   3  13        0.53        7.49      7.96 o 
  -6   3  13        7.47        3.46      5.21 o 
  -5   3  13      188.14      208.63     22.79 o 
  -4   3  13        0.05        0.76      4.84 o 
  -3   3  13        1.22        7.78      4.37 o 
  -2   3  13        0.42        2.02      5.15 o 
  -8   4  13        0.13        7.43      4.07 o 
  -7   4  13      170.61      193.52     24.46 o 
  -6   4  13        0.30        8.39      4.59 o 
  -5   4  13       63.42       73.17     17.29 o 
  -4   4  13       48.34       47.64     10.79 o 
  -3   4  13       57.34       68.34     10.11 o 
  -2   4  13        5.31       -1.12      4.22 o 
  -8   5  13       27.73       24.05      9.74 o 
  -7   5  13       14.86        9.73      5.49 o 
  -6   5  13      185.85      206.53     29.40 o 
  -5   5  13       78.55       56.16      6.98 o 
  -4   5  13       42.15       43.79      8.22 o 
  -3   5  13        0.02        5.30      4.34 o 
  -2   5  13        0.06        8.35      4.16 o 
  -8   6  13       14.07       10.42      4.09 o 
  -7   6  13       13.84       10.23      5.23 o 
  -6   6  13      149.66      153.87     10.89 o 
  -5   6  13       57.44       59.24      7.15 o 
  -4   6  13       46.25       52.65      7.71 o 
  -3   6  13       36.15       31.72      9.02 o 
  -7   7  13       22.56       14.55      5.33 o 
  -6   7  13       21.05       23.45      7.12 o 
  -5   7  13       24.64       21.30      6.28 o 
  -4   7  13       93.43      101.23     15.43 o 
  -3   7  13       19.45       19.34      8.24 o 
  -7   8  13       52.88       49.18      9.99 o 
  -6   8  13        0.08        2.42      7.98 o 
  -5   8  13       20.45       17.34      7.33 o 
  -4   8  13       48.86       55.58      7.30 o 
  -3   8  13      188.03      173.70     25.60 o 
  -7   9  13       34.86       32.11     11.24 o 
  -6   9  13        3.13        1.81      3.11 o 
  -5   9  13       17.80       11.48      4.76 o 
  -4   9  13       73.78       79.31     12.43 o 
  -3   9  13        6.35       13.26      7.23 o 
  -7  10  13      133.10      103.03     20.21 o 
  -6  10  13       62.78       53.65     18.95 o 
  -5  10  13       11.02       16.41      6.12 o 
  -4  10  13        2.79        5.67      5.22 o 
  -3  10  13      215.02      223.17     18.03 o 
  -7  11  13        6.18        0.89      6.68 o 
  -6  11  13       20.62       11.45      7.14 o 
  -5  11  13       32.12       37.74      6.37 o 
  -4  11  13       35.94       38.59      5.89 o 
  -3  11  13        0.01        9.92      5.87 o 
  -6  12  13       46.31       41.86      6.07 o 
  -5  12  13        0.52        5.17      2.69 o 
  -4  12  13        0.30        5.27      3.75 o 
  -6  13  13       31.73       16.88      4.52 o 
  -5  13  13        0.50        0.61      2.44 o 
  -4  13  13       22.14        8.58      3.61 o 
  -7   0  14       57.05       41.78     10.46 o 
  -6   0  14       41.21       43.30     12.09 o 
  -5   0  14      175.30      176.20     38.59 o 
  -4   0  14       67.08       46.08     16.31 o 
  -7   1  14        8.40       11.63      4.94 o 
  -6   1  14       10.96        8.31     10.84 o 
  -5   1  14        9.60        9.68      6.35 o 
  -4   1  14        1.85       10.00      4.91 o 
  -7   2  14       91.98       89.02     13.14 o 
  -6   2  14       27.81       37.28      9.25 o 
  -5   2  14       46.07       67.83     20.66 o 
  -4   2  14       93.55       84.82     18.38 o 
  -7   3  14       20.94       28.88      7.73 o 
  -6   3  14        1.98       -0.85      5.39 o 
  -5   3  14        2.74        8.87      6.70 o 
  -4   3  14        0.01        3.57      7.60 o 
  -7   4  14        2.45        8.08      5.88 o 
  -6   4  14       18.44       10.35      5.77 o 
  -5   4  14       36.88       46.82      8.71 o 
  -4   4  14      105.23       97.93     16.42 o 
  -7   5  14       65.18       52.53      9.48 o 
  -6   5  14       54.30       46.86     11.42 o 
  -5   5  14       12.91       15.42      6.31 o 
  -4   5  14      212.20      201.35     31.83 o 
  -6   6  14        1.99        9.36      5.40 o 
  -5   6  14        2.09       15.92      7.84 o 
  -4   6  14      262.39      253.60     34.58 o 
  -6   7  14       51.61       40.92      8.72 o 
  -5   7  14        1.90        6.34      5.85 o 
  -6   8  14        7.68       12.00      5.62 o 
  -5   8  14       28.36       36.32      7.03 o 
                                                 
